# Supplementary material for: H2A.X promotes endosperm-specific DNA methylation in Arabidopsis thaliana
Source: BMC Plant Biol. 2023 Nov 22;23:585. doi: 10.1186/s12870-023-04596-y (PMC10664615; doi:10.1186/s12870-023-04596-y)
Supplement: Supplementary file 3 — Additional file 3. Supplemental Dataset 2; wild-type sibling embryo vs endosperm DMR list with tair8 coordinates. Supplemental Dataset 2; h2a.x embryo vs endosperm DMR list with tair8 coordinates. [file 12870_2023_4596_MOESM3_ESM.xlsx]

## Sheet: wt_sib_EM_EN_DMR list
Supplemental dataset2 wild-type sibling embryo vs endosperm DMR list with tair8 coordinates
chr1	.	wt_EM_EN_g6d3n10_DMR	77001	77400	1	.	400	.
chr1	.	wt_EM_EN_g6d3n10_DMR	213551	213700	1	.	150	.
chr1	.	wt_EM_EN_g6d3n10_DMR	433551	433750	1	.	200	.
chr1	.	wt_EM_EN_g6d3n10_DMR	670351	670600	1	.	250	.
chr1	.	wt_EM_EN_g6d3n10_DMR	781351	781450	1	.	100	.
chr1	.	wt_EM_EN_g6d3n10_DMR	888601	888750	1	.	150	.
chr1	.	wt_EM_EN_g6d3n10_DMR	891201	891300	1	.	100	.
chr1	.	wt_EM_EN_g6d3n10_DMR	944201	944350	1	.	150	.
chr1	.	wt_EM_EN_g6d3n10_DMR	1160751	1160850	1	.	100	.
chr1	.	wt_EM_EN_g6d3n10_DMR	1184751	1184950	1	.	200	.
chr1	.	wt_EM_EN_g6d3n10_DMR	1249701	1249800	1	.	100	.
chr1	.	wt_EM_EN_g6d3n10_DMR	1276101	1276250	1	.	150	.
chr1	.	wt_EM_EN_g6d3n10_DMR	1344501	1344600	1	.	100	.
chr1	.	wt_EM_EN_g6d3n10_DMR	1598351	1598450	1	.	100	.
chr1	.	wt_EM_EN_g6d3n10_DMR	1617751	1617900	1	.	150	.
chr1	.	wt_EM_EN_g6d3n10_DMR	1655851	1656300	1	.	450	.
chr1	.	wt_EM_EN_g6d3n10_DMR	1676651	1677100	1	.	450	.
chr1	.	wt_EM_EN_g6d3n10_DMR	1728701	1728850	1	.	150	.
chr1	.	wt_EM_EN_g6d3n10_DMR	1736301	1736700	1	.	400	.
chr1	.	wt_EM_EN_g6d3n10_DMR	1875551	1875850	1	.	300	.
chr1	.	wt_EM_EN_g6d3n10_DMR	2383251	2383400	1	.	150	.
chr1	.	wt_EM_EN_g6d3n10_DMR	2726951	2727050	1	.	100	.
chr1	.	wt_EM_EN_g6d3n10_DMR	2728651	2728750	1	.	100	.
chr1	.	wt_EM_EN_g6d3n10_DMR	2763901	2764250	1	.	350	.
chr1	.	wt_EM_EN_g6d3n10_DMR	2788501	2788750	1	.	250	.
chr1	.	wt_EM_EN_g6d3n10_DMR	2993701	2993800	1	.	100	.
chr1	.	wt_EM_EN_g6d3n10_DMR	3023451	3023600	1	.	150	.
chr1	.	wt_EM_EN_g6d3n10_DMR	3063501	3063650	1	.	150	.
chr1	.	wt_EM_EN_g6d3n10_DMR	3151901	3152000	1	.	100	.
chr1	.	wt_EM_EN_g6d3n10_DMR	3250601	3251250	1	.	650	.
chr1	.	wt_EM_EN_g6d3n10_DMR	3342451	3342750	1	.	300	.
chr1	.	wt_EM_EN_g6d3n10_DMR	3343601	3344500	1	.	900	.
chr1	.	wt_EM_EN_g6d3n10_DMR	3344901	3345050	1	.	150	.
chr1	.	wt_EM_EN_g6d3n10_DMR	3497751	3497850	1	.	100	.
chr1	.	wt_EM_EN_g6d3n10_DMR	3498601	3498750	1	.	150	.
chr1	.	wt_EM_EN_g6d3n10_DMR	3551351	3551700	1	.	350	.
chr1	.	wt_EM_EN_g6d3n10_DMR	3595951	3596050	1	.	100	.
chr1	.	wt_EM_EN_g6d3n10_DMR	3621801	3622050	1	.	250	.
chr1	.	wt_EM_EN_g6d3n10_DMR	3897551	3897650	1	.	100	.
chr1	.	wt_EM_EN_g6d3n10_DMR	3898001	3898350	1	.	350	.
chr1	.	wt_EM_EN_g6d3n10_DMR	3922151	3922800	1	.	650	.
chr1	.	wt_EM_EN_g6d3n10_DMR	3925601	3925850	1	.	250	.
chr1	.	wt_EM_EN_g6d3n10_DMR	3926401	3926500	1	.	100	.
chr1	.	wt_EM_EN_g6d3n10_DMR	3982951	3983300	1	.	350	.
chr1	.	wt_EM_EN_g6d3n10_DMR	3984401	3984650	1	.	250	.
chr1	.	wt_EM_EN_g6d3n10_DMR	4111251	4111450	1	.	200	.
chr1	.	wt_EM_EN_g6d3n10_DMR	4313201	4313400	1	.	200	.
chr1	.	wt_EM_EN_g6d3n10_DMR	4415601	4416050	1	.	450	.
chr1	.	wt_EM_EN_g6d3n10_DMR	4493801	4494050	1	.	250	.
chr1	.	wt_EM_EN_g6d3n10_DMR	4595101	4595550	1	.	450	.
chr1	.	wt_EM_EN_g6d3n10_DMR	4770051	4770150	1	.	100	.
chr1	.	wt_EM_EN_g6d3n10_DMR	4988301	4988400	1	.	100	.
chr1	.	wt_EM_EN_g6d3n10_DMR	4992751	4993150	1	.	400	.
chr1	.	wt_EM_EN_g6d3n10_DMR	5101751	5101950	1	.	200	.
chr1	.	wt_EM_EN_g6d3n10_DMR	5171951	5172050	1	.	100	.
chr1	.	wt_EM_EN_g6d3n10_DMR	5185051	5185250	1	.	200	.
chr1	.	wt_EM_EN_g6d3n10_DMR	5354101	5354600	1	.	500	.
chr1	.	wt_EM_EN_g6d3n10_DMR	5389651	5389850	1	.	200	.
chr1	.	wt_EM_EN_g6d3n10_DMR	5798701	5798800	1	.	100	.
chr1	.	wt_EM_EN_g6d3n10_DMR	5975651	5975750	1	.	100	.
chr1	.	wt_EM_EN_g6d3n10_DMR	6000051	6000350	1	.	300	.
chr1	.	wt_EM_EN_g6d3n10_DMR	6041551	6041750	1	.	200	.
chr1	.	wt_EM_EN_g6d3n10_DMR	6235601	6236750	1	.	1150	.
chr1	.	wt_EM_EN_g6d3n10_DMR	6380651	6380750	1	.	100	.
chr1	.	wt_EM_EN_g6d3n10_DMR	6403101	6403350	1	.	250	.
chr1	.	wt_EM_EN_g6d3n10_DMR	6405301	6405400	1	.	100	.
chr1	.	wt_EM_EN_g6d3n10_DMR	6470401	6470600	1	.	200	.
chr1	.	wt_EM_EN_g6d3n10_DMR	6472751	6473150	1	.	400	.
chr1	.	wt_EM_EN_g6d3n10_DMR	6513901	6514000	1	.	100	.
chr1	.	wt_EM_EN_g6d3n10_DMR	6573901	6575150	1	.	1250	.
chr1	.	wt_EM_EN_g6d3n10_DMR	6640401	6641000	1	.	600	.
chr1	.	wt_EM_EN_g6d3n10_DMR	6730401	6730550	1	.	150	.
chr1	.	wt_EM_EN_g6d3n10_DMR	6733401	6733650	1	.	250	.
chr1	.	wt_EM_EN_g6d3n10_DMR	6759101	6759300	1	.	200	.
chr1	.	wt_EM_EN_g6d3n10_DMR	6770301	6770700	1	.	400	.
chr1	.	wt_EM_EN_g6d3n10_DMR	6795351	6795600	1	.	250	.
chr1	.	wt_EM_EN_g6d3n10_DMR	7024051	7024450	1	.	400	.
chr1	.	wt_EM_EN_g6d3n10_DMR	7138351	7138750	1	.	400	.
chr1	.	wt_EM_EN_g6d3n10_DMR	7249351	7249850	1	.	500	.
chr1	.	wt_EM_EN_g6d3n10_DMR	7256001	7256150	1	.	150	.
chr1	.	wt_EM_EN_g6d3n10_DMR	7278651	7278750	1	.	100	.
chr1	.	wt_EM_EN_g6d3n10_DMR	7313051	7313200	1	.	150	.
chr1	.	wt_EM_EN_g6d3n10_DMR	7344401	7344550	1	.	150	.
chr1	.	wt_EM_EN_g6d3n10_DMR	7373551	7373800	1	.	250	.
chr1	.	wt_EM_EN_g6d3n10_DMR	7709601	7710000	1	.	400	.
chr1	.	wt_EM_EN_g6d3n10_DMR	7783601	7783800	1	.	200	.
chr1	.	wt_EM_EN_g6d3n10_DMR	7811451	7811550	1	.	100	.
chr1	.	wt_EM_EN_g6d3n10_DMR	7845951	7846150	1	.	200	.
chr1	.	wt_EM_EN_g6d3n10_DMR	7848401	7848500	1	.	100	.
chr1	.	wt_EM_EN_g6d3n10_DMR	7959701	7960150	1	.	450	.
chr1	.	wt_EM_EN_g6d3n10_DMR	7976151	7976300	1	.	150	.
chr1	.	wt_EM_EN_g6d3n10_DMR	7981001	7981300	1	.	300	.
chr1	.	wt_EM_EN_g6d3n10_DMR	8035951	8036150	1	.	200	.
chr1	.	wt_EM_EN_g6d3n10_DMR	8043951	8044250	1	.	300	.
chr1	.	wt_EM_EN_g6d3n10_DMR	8121251	8121500	1	.	250	.
chr1	.	wt_EM_EN_g6d3n10_DMR	8154101	8154250	1	.	150	.
chr1	.	wt_EM_EN_g6d3n10_DMR	8205251	8205350	1	.	100	.
chr1	.	wt_EM_EN_g6d3n10_DMR	8236301	8236400	1	.	100	.
chr1	.	wt_EM_EN_g6d3n10_DMR	8236951	8237200	1	.	250	.
chr1	.	wt_EM_EN_g6d3n10_DMR	8237551	8237800	1	.	250	.
chr1	.	wt_EM_EN_g6d3n10_DMR	8238301	8238450	1	.	150	.
chr1	.	wt_EM_EN_g6d3n10_DMR	8392301	8392400	1	.	100	.
chr1	.	wt_EM_EN_g6d3n10_DMR	8512501	8512950	1	.	450	.
chr1	.	wt_EM_EN_g6d3n10_DMR	8543851	8543950	1	.	100	.
chr1	.	wt_EM_EN_g6d3n10_DMR	8571051	8571250	1	.	200	.
chr1	.	wt_EM_EN_g6d3n10_DMR	8621001	8621150	1	.	150	.
chr1	.	wt_EM_EN_g6d3n10_DMR	8621951	8622050	1	.	100	.
chr1	.	wt_EM_EN_g6d3n10_DMR	8622501	8623050	1	.	550	.
chr1	.	wt_EM_EN_g6d3n10_DMR	8649151	8649650	1	.	500	.
chr1	.	wt_EM_EN_g6d3n10_DMR	8661251	8661400	1	.	150	.
chr1	.	wt_EM_EN_g6d3n10_DMR	8738001	8738350	1	.	350	.
chr1	.	wt_EM_EN_g6d3n10_DMR	8740701	8741000	1	.	300	.
chr1	.	wt_EM_EN_g6d3n10_DMR	8779501	8779700	1	.	200	.
chr1	.	wt_EM_EN_g6d3n10_DMR	8789601	8789900	1	.	300	.
chr1	.	wt_EM_EN_g6d3n10_DMR	8794751	8795150	1	.	400	.
chr1	.	wt_EM_EN_g6d3n10_DMR	8801801	8802200	1	.	400	.
chr1	.	wt_EM_EN_g6d3n10_DMR	8802601	8802900	1	.	300	.
chr1	.	wt_EM_EN_g6d3n10_DMR	8816451	8816550	1	.	100	.
chr1	.	wt_EM_EN_g6d3n10_DMR	8817201	8817350	1	.	150	.
chr1	.	wt_EM_EN_g6d3n10_DMR	8825901	8826050	1	.	150	.
chr1	.	wt_EM_EN_g6d3n10_DMR	8830751	8831200	1	.	450	.
chr1	.	wt_EM_EN_g6d3n10_DMR	8831551	8831750	1	.	200	.
chr1	.	wt_EM_EN_g6d3n10_DMR	9126101	9126300	1	.	200	.
chr1	.	wt_EM_EN_g6d3n10_DMR	9146701	9146800	1	.	100	.
chr1	.	wt_EM_EN_g6d3n10_DMR	9174351	9174450	1	.	100	.
chr1	.	wt_EM_EN_g6d3n10_DMR	9187951	9188600	1	.	650	.
chr1	.	wt_EM_EN_g6d3n10_DMR	9201551	9201650	1	.	100	.
chr1	.	wt_EM_EN_g6d3n10_DMR	9204151	9204500	1	.	350	.
chr1	.	wt_EM_EN_g6d3n10_DMR	9236801	9236950	1	.	150	.
chr1	.	wt_EM_EN_g6d3n10_DMR	9310251	9310350	1	.	100	.
chr1	.	wt_EM_EN_g6d3n10_DMR	9416951	9417100	1	.	150	.
chr1	.	wt_EM_EN_g6d3n10_DMR	9548151	9548300	1	.	150	.
chr1	.	wt_EM_EN_g6d3n10_DMR	9574401	9574750	1	.	350	.
chr1	.	wt_EM_EN_g6d3n10_DMR	9584301	9584450	1	.	150	.
chr1	.	wt_EM_EN_g6d3n10_DMR	9746401	9746550	1	.	150	.
chr1	.	wt_EM_EN_g6d3n10_DMR	9759351	9759750	1	.	400	.
chr1	.	wt_EM_EN_g6d3n10_DMR	9778401	9778500	1	.	100	.
chr1	.	wt_EM_EN_g6d3n10_DMR	9852901	9853450	1	.	550	.
chr1	.	wt_EM_EN_g6d3n10_DMR	9865351	9865650	1	.	300	.
chr1	.	wt_EM_EN_g6d3n10_DMR	9866101	9866500	1	.	400	.
chr1	.	wt_EM_EN_g6d3n10_DMR	9900401	9900600	1	.	200	.
chr1	.	wt_EM_EN_g6d3n10_DMR	9909001	9909650	1	.	650	.
chr1	.	wt_EM_EN_g6d3n10_DMR	9918951	9919050	1	.	100	.
chr1	.	wt_EM_EN_g6d3n10_DMR	9925401	9925650	1	.	250	.
chr1	.	wt_EM_EN_g6d3n10_DMR	10005851	10006000	1	.	150	.
chr1	.	wt_EM_EN_g6d3n10_DMR	10007351	10007550	1	.	200	.
chr1	.	wt_EM_EN_g6d3n10_DMR	10022951	10023150	1	.	200	.
chr1	.	wt_EM_EN_g6d3n10_DMR	10027001	10027100	1	.	100	.
chr1	.	wt_EM_EN_g6d3n10_DMR	10114651	10114800	1	.	150	.
chr1	.	wt_EM_EN_g6d3n10_DMR	10152951	10153300	1	.	350	.
chr1	.	wt_EM_EN_g6d3n10_DMR	10159151	10159450	1	.	300	.
chr1	.	wt_EM_EN_g6d3n10_DMR	10161401	10161850	1	.	450	.
chr1	.	wt_EM_EN_g6d3n10_DMR	10196401	10196550	1	.	150	.
chr1	.	wt_EM_EN_g6d3n10_DMR	10206901	10207000	1	.	100	.
chr1	.	wt_EM_EN_g6d3n10_DMR	10239501	10239900	1	.	400	.
chr1	.	wt_EM_EN_g6d3n10_DMR	10383351	10383750	1	.	400	.
chr1	.	wt_EM_EN_g6d3n10_DMR	10384251	10384450	1	.	200	.
chr1	.	wt_EM_EN_g6d3n10_DMR	10490401	10490650	1	.	250	.
chr1	.	wt_EM_EN_g6d3n10_DMR	10497751	10497850	1	.	100	.
chr1	.	wt_EM_EN_g6d3n10_DMR	10512801	10512950	1	.	150	.
chr1	.	wt_EM_EN_g6d3n10_DMR	10523601	10523700	1	.	100	.
chr1	.	wt_EM_EN_g6d3n10_DMR	10604851	10604950	1	.	100	.
chr1	.	wt_EM_EN_g6d3n10_DMR	10776651	10776750	1	.	100	.
chr1	.	wt_EM_EN_g6d3n10_DMR	10778451	10778800	1	.	350	.
chr1	.	wt_EM_EN_g6d3n10_DMR	10862251	10862650	1	.	400	.
chr1	.	wt_EM_EN_g6d3n10_DMR	10863151	10863250	1	.	100	.
chr1	.	wt_EM_EN_g6d3n10_DMR	10867051	10867400	1	.	350	.
chr1	.	wt_EM_EN_g6d3n10_DMR	10932251	10932600	1	.	350	.
chr1	.	wt_EM_EN_g6d3n10_DMR	10966001	10966150	1	.	150	.
chr1	.	wt_EM_EN_g6d3n10_DMR	10983101	10983600	1	.	500	.
chr1	.	wt_EM_EN_g6d3n10_DMR	11027501	11028250	1	.	750	.
chr1	.	wt_EM_EN_g6d3n10_DMR	11046551	11047500	1	.	950	.
chr1	.	wt_EM_EN_g6d3n10_DMR	11066151	11066400	1	.	250	.
chr1	.	wt_EM_EN_g6d3n10_DMR	11093901	11094100	1	.	200	.
chr1	.	wt_EM_EN_g6d3n10_DMR	11125751	11126200	1	.	450	.
chr1	.	wt_EM_EN_g6d3n10_DMR	11131751	11132200	1	.	450	.
chr1	.	wt_EM_EN_g6d3n10_DMR	11153351	11155000	1	.	1650	.
chr1	.	wt_EM_EN_g6d3n10_DMR	11174101	11174850	1	.	750	.
chr1	.	wt_EM_EN_g6d3n10_DMR	11259051	11259700	1	.	650	.
chr1	.	wt_EM_EN_g6d3n10_DMR	11298851	11298950	1	.	100	.
chr1	.	wt_EM_EN_g6d3n10_DMR	11299351	11299450	1	.	100	.
chr1	.	wt_EM_EN_g6d3n10_DMR	11301001	11301600	1	.	600	.
chr1	.	wt_EM_EN_g6d3n10_DMR	11302301	11302600	1	.	300	.
chr1	.	wt_EM_EN_g6d3n10_DMR	11367251	11367800	1	.	550	.
chr1	.	wt_EM_EN_g6d3n10_DMR	11368251	11368600	1	.	350	.
chr1	.	wt_EM_EN_g6d3n10_DMR	11421201	11421300	1	.	100	.
chr1	.	wt_EM_EN_g6d3n10_DMR	11489801	11489950	1	.	150	.
chr1	.	wt_EM_EN_g6d3n10_DMR	11490801	11490900	1	.	100	.
chr1	.	wt_EM_EN_g6d3n10_DMR	11491251	11491550	1	.	300	.
chr1	.	wt_EM_EN_g6d3n10_DMR	11522501	11522700	1	.	200	.
chr1	.	wt_EM_EN_g6d3n10_DMR	11527201	11527350	1	.	150	.
chr1	.	wt_EM_EN_g6d3n10_DMR	11611501	11611600	1	.	100	.
chr1	.	wt_EM_EN_g6d3n10_DMR	11617451	11617700	1	.	250	.
chr1	.	wt_EM_EN_g6d3n10_DMR	11636301	11636500	1	.	200	.
chr1	.	wt_EM_EN_g6d3n10_DMR	11637151	11637500	1	.	350	.
chr1	.	wt_EM_EN_g6d3n10_DMR	11648251	11648550	1	.	300	.
chr1	.	wt_EM_EN_g6d3n10_DMR	11686301	11686600	1	.	300	.
chr1	.	wt_EM_EN_g6d3n10_DMR	11692351	11693400	1	.	1050	.
chr1	.	wt_EM_EN_g6d3n10_DMR	11720851	11721400	1	.	550	.
chr1	.	wt_EM_EN_g6d3n10_DMR	11722051	11722450	1	.	400	.
chr1	.	wt_EM_EN_g6d3n10_DMR	11732751	11733200	1	.	450	.
chr1	.	wt_EM_EN_g6d3n10_DMR	11733651	11733750	1	.	100	.
chr1	.	wt_EM_EN_g6d3n10_DMR	11734451	11734600	1	.	150	.
chr1	.	wt_EM_EN_g6d3n10_DMR	11793751	11794150	1	.	400	.
chr1	.	wt_EM_EN_g6d3n10_DMR	11805751	11806300	1	.	550	.
chr1	.	wt_EM_EN_g6d3n10_DMR	11823801	11823950	1	.	150	.
chr1	.	wt_EM_EN_g6d3n10_DMR	11832101	11832450	1	.	350	.
chr1	.	wt_EM_EN_g6d3n10_DMR	11838951	11839300	1	.	350	.
chr1	.	wt_EM_EN_g6d3n10_DMR	11857151	11857450	1	.	300	.
chr1	.	wt_EM_EN_g6d3n10_DMR	11859551	11859900	1	.	350	.
chr1	.	wt_EM_EN_g6d3n10_DMR	11910901	11911100	1	.	200	.
chr1	.	wt_EM_EN_g6d3n10_DMR	11935301	11935650	1	.	350	.
chr1	.	wt_EM_EN_g6d3n10_DMR	11958601	11958950	1	.	350	.
chr1	.	wt_EM_EN_g6d3n10_DMR	11990751	11991100	1	.	350	.
chr1	.	wt_EM_EN_g6d3n10_DMR	11991951	11992250	1	.	300	.
chr1	.	wt_EM_EN_g6d3n10_DMR	11998651	11998750	1	.	100	.
chr1	.	wt_EM_EN_g6d3n10_DMR	12009301	12009700	1	.	400	.
chr1	.	wt_EM_EN_g6d3n10_DMR	12013151	12013750	1	.	600	.
chr1	.	wt_EM_EN_g6d3n10_DMR	12014201	12014900	1	.	700	.
chr1	.	wt_EM_EN_g6d3n10_DMR	12018801	12018900	1	.	100	.
chr1	.	wt_EM_EN_g6d3n10_DMR	12031851	12032100	1	.	250	.
chr1	.	wt_EM_EN_g6d3n10_DMR	12034451	12034750	1	.	300	.
chr1	.	wt_EM_EN_g6d3n10_DMR	12035651	12035750	1	.	100	.
chr1	.	wt_EM_EN_g6d3n10_DMR	12038051	12038350	1	.	300	.
chr1	.	wt_EM_EN_g6d3n10_DMR	12039001	12039250	1	.	250	.
chr1	.	wt_EM_EN_g6d3n10_DMR	12041551	12041650	1	.	100	.
chr1	.	wt_EM_EN_g6d3n10_DMR	12078551	12078650	1	.	100	.
chr1	.	wt_EM_EN_g6d3n10_DMR	12079051	12079250	1	.	200	.
chr1	.	wt_EM_EN_g6d3n10_DMR	12136801	12137550	1	.	750	.
chr1	.	wt_EM_EN_g6d3n10_DMR	12172501	12172600	1	.	100	.
chr1	.	wt_EM_EN_g6d3n10_DMR	12225701	12225900	1	.	200	.
chr1	.	wt_EM_EN_g6d3n10_DMR	12273401	12273500	1	.	100	.
chr1	.	wt_EM_EN_g6d3n10_DMR	12277301	12277600	1	.	300	.
chr1	.	wt_EM_EN_g6d3n10_DMR	12287351	12287450	1	.	100	.
chr1	.	wt_EM_EN_g6d3n10_DMR	12290801	12290900	1	.	100	.
chr1	.	wt_EM_EN_g6d3n10_DMR	12306151	12306300	1	.	150	.
chr1	.	wt_EM_EN_g6d3n10_DMR	12316501	12316950	1	.	450	.
chr1	.	wt_EM_EN_g6d3n10_DMR	12318101	12318300	1	.	200	.
chr1	.	wt_EM_EN_g6d3n10_DMR	12341801	12342000	1	.	200	.
chr1	.	wt_EM_EN_g6d3n10_DMR	12366251	12366400	1	.	150	.
chr1	.	wt_EM_EN_g6d3n10_DMR	12435101	12435450	1	.	350	.
chr1	.	wt_EM_EN_g6d3n10_DMR	12440201	12440650	1	.	450	.
chr1	.	wt_EM_EN_g6d3n10_DMR	12444751	12445050	1	.	300	.
chr1	.	wt_EM_EN_g6d3n10_DMR	12455251	12455350	1	.	100	.
chr1	.	wt_EM_EN_g6d3n10_DMR	12468851	12469750	1	.	900	.
chr1	.	wt_EM_EN_g6d3n10_DMR	12477201	12477350	1	.	150	.
chr1	.	wt_EM_EN_g6d3n10_DMR	12498651	12498900	1	.	250	.
chr1	.	wt_EM_EN_g6d3n10_DMR	12500051	12500450	1	.	400	.
chr1	.	wt_EM_EN_g6d3n10_DMR	12507001	12507100	1	.	100	.
chr1	.	wt_EM_EN_g6d3n10_DMR	12507851	12508250	1	.	400	.
chr1	.	wt_EM_EN_g6d3n10_DMR	12509001	12509300	1	.	300	.
chr1	.	wt_EM_EN_g6d3n10_DMR	12509851	12510250	1	.	400	.
chr1	.	wt_EM_EN_g6d3n10_DMR	12510951	12511050	1	.	100	.
chr1	.	wt_EM_EN_g6d3n10_DMR	12513201	12513350	1	.	150	.
chr1	.	wt_EM_EN_g6d3n10_DMR	12525751	12526150	1	.	400	.
chr1	.	wt_EM_EN_g6d3n10_DMR	12526501	12526900	1	.	400	.
chr1	.	wt_EM_EN_g6d3n10_DMR	12527251	12527450	1	.	200	.
chr1	.	wt_EM_EN_g6d3n10_DMR	12548101	12548400	1	.	300	.
chr1	.	wt_EM_EN_g6d3n10_DMR	12549451	12549650	1	.	200	.
chr1	.	wt_EM_EN_g6d3n10_DMR	12558051	12558850	1	.	800	.
chr1	.	wt_EM_EN_g6d3n10_DMR	12559851	12560400	1	.	550	.
chr1	.	wt_EM_EN_g6d3n10_DMR	12579751	12580050	1	.	300	.
chr1	.	wt_EM_EN_g6d3n10_DMR	12591251	12591550	1	.	300	.
chr1	.	wt_EM_EN_g6d3n10_DMR	12594151	12594650	1	.	500	.
chr1	.	wt_EM_EN_g6d3n10_DMR	12631701	12632400	1	.	700	.
chr1	.	wt_EM_EN_g6d3n10_DMR	12633001	12633300	1	.	300	.
chr1	.	wt_EM_EN_g6d3n10_DMR	12640701	12640850	1	.	150	.
chr1	.	wt_EM_EN_g6d3n10_DMR	12643251	12643700	1	.	450	.
chr1	.	wt_EM_EN_g6d3n10_DMR	12684701	12684800	1	.	100	.
chr1	.	wt_EM_EN_g6d3n10_DMR	12688801	12688950	1	.	150	.
chr1	.	wt_EM_EN_g6d3n10_DMR	12698851	12699550	1	.	700	.
chr1	.	wt_EM_EN_g6d3n10_DMR	12702351	12702550	1	.	200	.
chr1	.	wt_EM_EN_g6d3n10_DMR	12729201	12729300	1	.	100	.
chr1	.	wt_EM_EN_g6d3n10_DMR	12733951	12734300	1	.	350	.
chr1	.	wt_EM_EN_g6d3n10_DMR	12734801	12735050	1	.	250	.
chr1	.	wt_EM_EN_g6d3n10_DMR	12738351	12738500	1	.	150	.
chr1	.	wt_EM_EN_g6d3n10_DMR	12738851	12739050	1	.	200	.
chr1	.	wt_EM_EN_g6d3n10_DMR	12739751	12739850	1	.	100	.
chr1	.	wt_EM_EN_g6d3n10_DMR	12741751	12742250	1	.	500	.
chr1	.	wt_EM_EN_g6d3n10_DMR	12755851	12755950	1	.	100	.
chr1	.	wt_EM_EN_g6d3n10_DMR	12761751	12761950	1	.	200	.
chr1	.	wt_EM_EN_g6d3n10_DMR	12765351	12765650	1	.	300	.
chr1	.	wt_EM_EN_g6d3n10_DMR	12790001	12790250	1	.	250	.
chr1	.	wt_EM_EN_g6d3n10_DMR	12823101	12824350	1	.	1250	.
chr1	.	wt_EM_EN_g6d3n10_DMR	12869101	12869450	1	.	350	.
chr1	.	wt_EM_EN_g6d3n10_DMR	12870151	12870450	1	.	300	.
chr1	.	wt_EM_EN_g6d3n10_DMR	12874451	12874900	1	.	450	.
chr1	.	wt_EM_EN_g6d3n10_DMR	12887351	12888050	1	.	700	.
chr1	.	wt_EM_EN_g6d3n10_DMR	12895351	12895500	1	.	150	.
chr1	.	wt_EM_EN_g6d3n10_DMR	12898601	12899300	1	.	700	.
chr1	.	wt_EM_EN_g6d3n10_DMR	12899701	12900250	1	.	550	.
chr1	.	wt_EM_EN_g6d3n10_DMR	12902201	12902350	1	.	150	.
chr1	.	wt_EM_EN_g6d3n10_DMR	12915951	12916050	1	.	100	.
chr1	.	wt_EM_EN_g6d3n10_DMR	12926301	12927200	1	.	900	.
chr1	.	wt_EM_EN_g6d3n10_DMR	12928401	12928900	1	.	500	.
chr1	.	wt_EM_EN_g6d3n10_DMR	12929301	12929700	1	.	400	.
chr1	.	wt_EM_EN_g6d3n10_DMR	12931951	12932100	1	.	150	.
chr1	.	wt_EM_EN_g6d3n10_DMR	12932501	12932600	1	.	100	.
chr1	.	wt_EM_EN_g6d3n10_DMR	12942201	12942350	1	.	150	.
chr1	.	wt_EM_EN_g6d3n10_DMR	12966601	12966750	1	.	150	.
chr1	.	wt_EM_EN_g6d3n10_DMR	12968701	12968800	1	.	100	.
chr1	.	wt_EM_EN_g6d3n10_DMR	12977051	12977250	1	.	200	.
chr1	.	wt_EM_EN_g6d3n10_DMR	12980201	12980400	1	.	200	.
chr1	.	wt_EM_EN_g6d3n10_DMR	12985251	12985650	1	.	400	.
chr1	.	wt_EM_EN_g6d3n10_DMR	13005651	13005750	1	.	100	.
chr1	.	wt_EM_EN_g6d3n10_DMR	13024001	13024150	1	.	150	.
chr1	.	wt_EM_EN_g6d3n10_DMR	13028301	13028600	1	.	300	.
chr1	.	wt_EM_EN_g6d3n10_DMR	13030301	13030400	1	.	100	.
chr1	.	wt_EM_EN_g6d3n10_DMR	13036901	13037050	1	.	150	.
chr1	.	wt_EM_EN_g6d3n10_DMR	13038901	13039500	1	.	600	.
chr1	.	wt_EM_EN_g6d3n10_DMR	13055401	13055850	1	.	450	.
chr1	.	wt_EM_EN_g6d3n10_DMR	13057301	13057400	1	.	100	.
chr1	.	wt_EM_EN_g6d3n10_DMR	13064001	13064400	1	.	400	.
chr1	.	wt_EM_EN_g6d3n10_DMR	13067751	13067950	1	.	200	.
chr1	.	wt_EM_EN_g6d3n10_DMR	13068501	13068850	1	.	350	.
chr1	.	wt_EM_EN_g6d3n10_DMR	13081551	13082300	1	.	750	.
chr1	.	wt_EM_EN_g6d3n10_DMR	13083901	13084200	1	.	300	.
chr1	.	wt_EM_EN_g6d3n10_DMR	13087201	13087350	1	.	150	.
chr1	.	wt_EM_EN_g6d3n10_DMR	13088851	13088950	1	.	100	.
chr1	.	wt_EM_EN_g6d3n10_DMR	13097801	13097900	1	.	100	.
chr1	.	wt_EM_EN_g6d3n10_DMR	13107351	13107550	1	.	200	.
chr1	.	wt_EM_EN_g6d3n10_DMR	13109151	13109500	1	.	350	.
chr1	.	wt_EM_EN_g6d3n10_DMR	13121501	13121600	1	.	100	.
chr1	.	wt_EM_EN_g6d3n10_DMR	13126951	13127100	1	.	150	.
chr1	.	wt_EM_EN_g6d3n10_DMR	13128451	13128550	1	.	100	.
chr1	.	wt_EM_EN_g6d3n10_DMR	13131401	13131750	1	.	350	.
chr1	.	wt_EM_EN_g6d3n10_DMR	13147501	13147600	1	.	100	.
chr1	.	wt_EM_EN_g6d3n10_DMR	13148401	13148600	1	.	200	.
chr1	.	wt_EM_EN_g6d3n10_DMR	13161651	13162200	1	.	550	.
chr1	.	wt_EM_EN_g6d3n10_DMR	13164951	13165050	1	.	100	.
chr1	.	wt_EM_EN_g6d3n10_DMR	13172951	13173050	1	.	100	.
chr1	.	wt_EM_EN_g6d3n10_DMR	13205651	13205900	1	.	250	.
chr1	.	wt_EM_EN_g6d3n10_DMR	13212551	13213100	1	.	550	.
chr1	.	wt_EM_EN_g6d3n10_DMR	13216601	13216750	1	.	150	.
chr1	.	wt_EM_EN_g6d3n10_DMR	13236851	13237150	1	.	300	.
chr1	.	wt_EM_EN_g6d3n10_DMR	13239751	13239900	1	.	150	.
chr1	.	wt_EM_EN_g6d3n10_DMR	13244151	13244450	1	.	300	.
chr1	.	wt_EM_EN_g6d3n10_DMR	13245251	13246200	1	.	950	.
chr1	.	wt_EM_EN_g6d3n10_DMR	13246551	13247400	1	.	850	.
chr1	.	wt_EM_EN_g6d3n10_DMR	13249301	13249850	1	.	550	.
chr1	.	wt_EM_EN_g6d3n10_DMR	13250701	13251600	1	.	900	.
chr1	.	wt_EM_EN_g6d3n10_DMR	13252401	13252700	1	.	300	.
chr1	.	wt_EM_EN_g6d3n10_DMR	13262351	13262500	1	.	150	.
chr1	.	wt_EM_EN_g6d3n10_DMR	13262901	13263050	1	.	150	.
chr1	.	wt_EM_EN_g6d3n10_DMR	13264851	13265350	1	.	500	.
chr1	.	wt_EM_EN_g6d3n10_DMR	13280051	13280250	1	.	200	.
chr1	.	wt_EM_EN_g6d3n10_DMR	13281951	13282050	1	.	100	.
chr1	.	wt_EM_EN_g6d3n10_DMR	13289751	13290400	1	.	650	.
chr1	.	wt_EM_EN_g6d3n10_DMR	13291851	13292150	1	.	300	.
chr1	.	wt_EM_EN_g6d3n10_DMR	13292801	13293350	1	.	550	.
chr1	.	wt_EM_EN_g6d3n10_DMR	13298301	13298450	1	.	150	.
chr1	.	wt_EM_EN_g6d3n10_DMR	13303401	13304000	1	.	600	.
chr1	.	wt_EM_EN_g6d3n10_DMR	13304451	13304650	1	.	200	.
chr1	.	wt_EM_EN_g6d3n10_DMR	13305251	13305350	1	.	100	.
chr1	.	wt_EM_EN_g6d3n10_DMR	13306251	13306600	1	.	350	.
chr1	.	wt_EM_EN_g6d3n10_DMR	13312301	13312650	1	.	350	.
chr1	.	wt_EM_EN_g6d3n10_DMR	13325201	13325400	1	.	200	.
chr1	.	wt_EM_EN_g6d3n10_DMR	13325751	13325850	1	.	100	.
chr1	.	wt_EM_EN_g6d3n10_DMR	13344601	13344750	1	.	150	.
chr1	.	wt_EM_EN_g6d3n10_DMR	13356151	13356350	1	.	200	.
chr1	.	wt_EM_EN_g6d3n10_DMR	13357301	13357650	1	.	350	.
chr1	.	wt_EM_EN_g6d3n10_DMR	13373001	13373300	1	.	300	.
chr1	.	wt_EM_EN_g6d3n10_DMR	13376851	13376950	1	.	100	.
chr1	.	wt_EM_EN_g6d3n10_DMR	13378451	13378800	1	.	350	.
chr1	.	wt_EM_EN_g6d3n10_DMR	13385601	13385850	1	.	250	.
chr1	.	wt_EM_EN_g6d3n10_DMR	13388001	13389550	1	.	1550	.
chr1	.	wt_EM_EN_g6d3n10_DMR	13390051	13390350	1	.	300	.
chr1	.	wt_EM_EN_g6d3n10_DMR	13390701	13390900	1	.	200	.
chr1	.	wt_EM_EN_g6d3n10_DMR	13391701	13391950	1	.	250	.
chr1	.	wt_EM_EN_g6d3n10_DMR	13419001	13419300	1	.	300	.
chr1	.	wt_EM_EN_g6d3n10_DMR	13423101	13423350	1	.	250	.
chr1	.	wt_EM_EN_g6d3n10_DMR	13425401	13426700	1	.	1300	.
chr1	.	wt_EM_EN_g6d3n10_DMR	13427201	13427700	1	.	500	.
chr1	.	wt_EM_EN_g6d3n10_DMR	13431251	13431350	1	.	100	.
chr1	.	wt_EM_EN_g6d3n10_DMR	13431851	13432500	1	.	650	.
chr1	.	wt_EM_EN_g6d3n10_DMR	13437951	13438050	1	.	100	.
chr1	.	wt_EM_EN_g6d3n10_DMR	13462651	13462750	1	.	100	.
chr1	.	wt_EM_EN_g6d3n10_DMR	13474751	13475000	1	.	250	.
chr1	.	wt_EM_EN_g6d3n10_DMR	13477601	13477750	1	.	150	.
chr1	.	wt_EM_EN_g6d3n10_DMR	13497351	13497550	1	.	200	.
chr1	.	wt_EM_EN_g6d3n10_DMR	13522401	13522800	1	.	400	.
chr1	.	wt_EM_EN_g6d3n10_DMR	13524451	13524550	1	.	100	.
chr1	.	wt_EM_EN_g6d3n10_DMR	13549501	13550100	1	.	600	.
chr1	.	wt_EM_EN_g6d3n10_DMR	13571651	13571950	1	.	300	.
chr1	.	wt_EM_EN_g6d3n10_DMR	13582851	13583350	1	.	500	.
chr1	.	wt_EM_EN_g6d3n10_DMR	13585551	13586000	1	.	450	.
chr1	.	wt_EM_EN_g6d3n10_DMR	13587001	13587350	1	.	350	.
chr1	.	wt_EM_EN_g6d3n10_DMR	13638101	13638750	1	.	650	.
chr1	.	wt_EM_EN_g6d3n10_DMR	13644851	13645750	1	.	900	.
chr1	.	wt_EM_EN_g6d3n10_DMR	13658651	13658900	1	.	250	.
chr1	.	wt_EM_EN_g6d3n10_DMR	13672651	13672750	1	.	100	.
chr1	.	wt_EM_EN_g6d3n10_DMR	13677151	13677450	1	.	300	.
chr1	.	wt_EM_EN_g6d3n10_DMR	13685751	13685900	1	.	150	.
chr1	.	wt_EM_EN_g6d3n10_DMR	13688101	13688450	1	.	350	.
chr1	.	wt_EM_EN_g6d3n10_DMR	13700501	13700600	1	.	100	.
chr1	.	wt_EM_EN_g6d3n10_DMR	13716851	13717000	1	.	150	.
chr1	.	wt_EM_EN_g6d3n10_DMR	13718551	13718800	1	.	250	.
chr1	.	wt_EM_EN_g6d3n10_DMR	13733251	13733400	1	.	150	.
chr1	.	wt_EM_EN_g6d3n10_DMR	13733751	13734050	1	.	300	.
chr1	.	wt_EM_EN_g6d3n10_DMR	13750851	13751250	1	.	400	.
chr1	.	wt_EM_EN_g6d3n10_DMR	13752251	13752850	1	.	600	.
chr1	.	wt_EM_EN_g6d3n10_DMR	13755901	13756200	1	.	300	.
chr1	.	wt_EM_EN_g6d3n10_DMR	13756751	13756950	1	.	200	.
chr1	.	wt_EM_EN_g6d3n10_DMR	13760551	13761350	1	.	800	.
chr1	.	wt_EM_EN_g6d3n10_DMR	13762351	13762800	1	.	450	.
chr1	.	wt_EM_EN_g6d3n10_DMR	13763351	13763950	1	.	600	.
chr1	.	wt_EM_EN_g6d3n10_DMR	13809801	13809950	1	.	150	.
chr1	.	wt_EM_EN_g6d3n10_DMR	13812251	13812450	1	.	200	.
chr1	.	wt_EM_EN_g6d3n10_DMR	13850051	13850400	1	.	350	.
chr1	.	wt_EM_EN_g6d3n10_DMR	13856651	13857050	1	.	400	.
chr1	.	wt_EM_EN_g6d3n10_DMR	13857651	13857950	1	.	300	.
chr1	.	wt_EM_EN_g6d3n10_DMR	13859351	13859450	1	.	100	.
chr1	.	wt_EM_EN_g6d3n10_DMR	13860501	13860600	1	.	100	.
chr1	.	wt_EM_EN_g6d3n10_DMR	13861601	13861950	1	.	350	.
chr1	.	wt_EM_EN_g6d3n10_DMR	13867851	13868050	1	.	200	.
chr1	.	wt_EM_EN_g6d3n10_DMR	13871901	13872000	1	.	100	.
chr1	.	wt_EM_EN_g6d3n10_DMR	13874151	13875000	1	.	850	.
chr1	.	wt_EM_EN_g6d3n10_DMR	13879401	13879650	1	.	250	.
chr1	.	wt_EM_EN_g6d3n10_DMR	13880251	13880750	1	.	500	.
chr1	.	wt_EM_EN_g6d3n10_DMR	13883301	13883450	1	.	150	.
chr1	.	wt_EM_EN_g6d3n10_DMR	13896501	13896900	1	.	400	.
chr1	.	wt_EM_EN_g6d3n10_DMR	13902551	13902850	1	.	300	.
chr1	.	wt_EM_EN_g6d3n10_DMR	13910301	13911100	1	.	800	.
chr1	.	wt_EM_EN_g6d3n10_DMR	13935101	13935200	1	.	100	.
chr1	.	wt_EM_EN_g6d3n10_DMR	13965851	13966200	1	.	350	.
chr1	.	wt_EM_EN_g6d3n10_DMR	13967751	13967900	1	.	150	.
chr1	.	wt_EM_EN_g6d3n10_DMR	13978851	13979050	1	.	200	.
chr1	.	wt_EM_EN_g6d3n10_DMR	13981451	13981550	1	.	100	.
chr1	.	wt_EM_EN_g6d3n10_DMR	13982601	13982700	1	.	100	.
chr1	.	wt_EM_EN_g6d3n10_DMR	13983951	13984100	1	.	150	.
chr1	.	wt_EM_EN_g6d3n10_DMR	13984951	13985850	1	.	900	.
chr1	.	wt_EM_EN_g6d3n10_DMR	13986651	13986950	1	.	300	.
chr1	.	wt_EM_EN_g6d3n10_DMR	13987751	13987850	1	.	100	.
chr1	.	wt_EM_EN_g6d3n10_DMR	13988401	13989300	1	.	900	.
chr1	.	wt_EM_EN_g6d3n10_DMR	13990201	13990300	1	.	100	.
chr1	.	wt_EM_EN_g6d3n10_DMR	13991351	13991900	1	.	550	.
chr1	.	wt_EM_EN_g6d3n10_DMR	13993751	13994150	1	.	400	.
chr1	.	wt_EM_EN_g6d3n10_DMR	13996101	13996400	1	.	300	.
chr1	.	wt_EM_EN_g6d3n10_DMR	13997351	13997700	1	.	350	.
chr1	.	wt_EM_EN_g6d3n10_DMR	13998951	13999050	1	.	100	.
chr1	.	wt_EM_EN_g6d3n10_DMR	14000851	14001500	1	.	650	.
chr1	.	wt_EM_EN_g6d3n10_DMR	14033551	14034000	1	.	450	.
chr1	.	wt_EM_EN_g6d3n10_DMR	14073651	14073800	1	.	150	.
chr1	.	wt_EM_EN_g6d3n10_DMR	14115501	14116100	1	.	600	.
chr1	.	wt_EM_EN_g6d3n10_DMR	14157101	14157850	1	.	750	.
chr1	.	wt_EM_EN_g6d3n10_DMR	14158201	14158450	1	.	250	.
chr1	.	wt_EM_EN_g6d3n10_DMR	14166651	14167100	1	.	450	.
chr1	.	wt_EM_EN_g6d3n10_DMR	14169851	14169950	1	.	100	.
chr1	.	wt_EM_EN_g6d3n10_DMR	14185851	14186100	1	.	250	.
chr1	.	wt_EM_EN_g6d3n10_DMR	14187401	14187900	1	.	500	.
chr1	.	wt_EM_EN_g6d3n10_DMR	14202001	14202400	1	.	400	.
chr1	.	wt_EM_EN_g6d3n10_DMR	14227301	14227550	1	.	250	.
chr1	.	wt_EM_EN_g6d3n10_DMR	14290251	14290650	1	.	400	.
chr1	.	wt_EM_EN_g6d3n10_DMR	14299451	14299700	1	.	250	.
chr1	.	wt_EM_EN_g6d3n10_DMR	14306151	14306300	1	.	150	.
chr1	.	wt_EM_EN_g6d3n10_DMR	14541801	14541950	1	.	150	.
chr1	.	wt_EM_EN_g6d3n10_DMR	14605851	14606050	1	.	200	.
chr1	.	wt_EM_EN_g6d3n10_DMR	14606751	14607000	1	.	250	.
chr1	.	wt_EM_EN_g6d3n10_DMR	14607601	14607950	1	.	350	.
chr1	.	wt_EM_EN_g6d3n10_DMR	14916551	14916800	1	.	250	.
chr1	.	wt_EM_EN_g6d3n10_DMR	14920701	14921000	1	.	300	.
chr1	.	wt_EM_EN_g6d3n10_DMR	15040801	15041150	1	.	350	.
chr1	.	wt_EM_EN_g6d3n10_DMR	15059451	15059800	1	.	350	.
chr1	.	wt_EM_EN_g6d3n10_DMR	15060151	15060350	1	.	200	.
chr1	.	wt_EM_EN_g6d3n10_DMR	15164501	15164750	1	.	250	.
chr1	.	wt_EM_EN_g6d3n10_DMR	15429901	15430050	1	.	150	.
chr1	.	wt_EM_EN_g6d3n10_DMR	15582851	15582950	1	.	100	.
chr1	.	wt_EM_EN_g6d3n10_DMR	15585351	15585550	1	.	200	.
chr1	.	wt_EM_EN_g6d3n10_DMR	15586301	15586750	1	.	450	.
chr1	.	wt_EM_EN_g6d3n10_DMR	15617601	15618050	1	.	450	.
chr1	.	wt_EM_EN_g6d3n10_DMR	15638801	15639150	1	.	350	.
chr1	.	wt_EM_EN_g6d3n10_DMR	15645851	15646150	1	.	300	.
chr1	.	wt_EM_EN_g6d3n10_DMR	15646751	15647550	1	.	800	.
chr1	.	wt_EM_EN_g6d3n10_DMR	15659201	15659650	1	.	450	.
chr1	.	wt_EM_EN_g6d3n10_DMR	15664501	15664600	1	.	100	.
chr1	.	wt_EM_EN_g6d3n10_DMR	15677351	15677500	1	.	150	.
chr1	.	wt_EM_EN_g6d3n10_DMR	15690351	15690900	1	.	550	.
chr1	.	wt_EM_EN_g6d3n10_DMR	15723551	15723650	1	.	100	.
chr1	.	wt_EM_EN_g6d3n10_DMR	15731251	15731500	1	.	250	.
chr1	.	wt_EM_EN_g6d3n10_DMR	15731951	15732700	1	.	750	.
chr1	.	wt_EM_EN_g6d3n10_DMR	15763851	15764300	1	.	450	.
chr1	.	wt_EM_EN_g6d3n10_DMR	15784001	15784300	1	.	300	.
chr1	.	wt_EM_EN_g6d3n10_DMR	15808901	15809100	1	.	200	.
chr1	.	wt_EM_EN_g6d3n10_DMR	15858701	15858800	1	.	100	.
chr1	.	wt_EM_EN_g6d3n10_DMR	15884051	15884200	1	.	150	.
chr1	.	wt_EM_EN_g6d3n10_DMR	15885151	15885250	1	.	100	.
chr1	.	wt_EM_EN_g6d3n10_DMR	15889051	15889400	1	.	350	.
chr1	.	wt_EM_EN_g6d3n10_DMR	15890351	15890600	1	.	250	.
chr1	.	wt_EM_EN_g6d3n10_DMR	15891201	15891700	1	.	500	.
chr1	.	wt_EM_EN_g6d3n10_DMR	15904151	15904550	1	.	400	.
chr1	.	wt_EM_EN_g6d3n10_DMR	15907901	15908300	1	.	400	.
chr1	.	wt_EM_EN_g6d3n10_DMR	15910051	15910550	1	.	500	.
chr1	.	wt_EM_EN_g6d3n10_DMR	15911451	15911800	1	.	350	.
chr1	.	wt_EM_EN_g6d3n10_DMR	15922451	15923050	1	.	600	.
chr1	.	wt_EM_EN_g6d3n10_DMR	15923651	15924250	1	.	600	.
chr1	.	wt_EM_EN_g6d3n10_DMR	15925951	15926050	1	.	100	.
chr1	.	wt_EM_EN_g6d3n10_DMR	15943601	15944300	1	.	700	.
chr1	.	wt_EM_EN_g6d3n10_DMR	15944701	15945150	1	.	450	.
chr1	.	wt_EM_EN_g6d3n10_DMR	15945551	15946150	1	.	600	.
chr1	.	wt_EM_EN_g6d3n10_DMR	15947251	15947650	1	.	400	.
chr1	.	wt_EM_EN_g6d3n10_DMR	15950351	15950600	1	.	250	.
chr1	.	wt_EM_EN_g6d3n10_DMR	15967051	15967200	1	.	150	.
chr1	.	wt_EM_EN_g6d3n10_DMR	15972251	15972450	1	.	200	.
chr1	.	wt_EM_EN_g6d3n10_DMR	15973101	15973300	1	.	200	.
chr1	.	wt_EM_EN_g6d3n10_DMR	15973651	15974450	1	.	800	.
chr1	.	wt_EM_EN_g6d3n10_DMR	15986901	15987250	1	.	350	.
chr1	.	wt_EM_EN_g6d3n10_DMR	15989901	15990050	1	.	150	.
chr1	.	wt_EM_EN_g6d3n10_DMR	15993651	15993950	1	.	300	.
chr1	.	wt_EM_EN_g6d3n10_DMR	15996301	15996700	1	.	400	.
chr1	.	wt_EM_EN_g6d3n10_DMR	15997051	15997150	1	.	100	.
chr1	.	wt_EM_EN_g6d3n10_DMR	16005451	16005950	1	.	500	.
chr1	.	wt_EM_EN_g6d3n10_DMR	16006851	16007000	1	.	150	.
chr1	.	wt_EM_EN_g6d3n10_DMR	16007451	16008900	1	.	1450	.
chr1	.	wt_EM_EN_g6d3n10_DMR	16012501	16012800	1	.	300	.
chr1	.	wt_EM_EN_g6d3n10_DMR	16037951	16038350	1	.	400	.
chr1	.	wt_EM_EN_g6d3n10_DMR	16038951	16039250	1	.	300	.
chr1	.	wt_EM_EN_g6d3n10_DMR	16053701	16054000	1	.	300	.
chr1	.	wt_EM_EN_g6d3n10_DMR	16055051	16055650	1	.	600	.
chr1	.	wt_EM_EN_g6d3n10_DMR	16058101	16058200	1	.	100	.
chr1	.	wt_EM_EN_g6d3n10_DMR	16063201	16063300	1	.	100	.
chr1	.	wt_EM_EN_g6d3n10_DMR	16069751	16070600	1	.	850	.
chr1	.	wt_EM_EN_g6d3n10_DMR	16072001	16072100	1	.	100	.
chr1	.	wt_EM_EN_g6d3n10_DMR	16142051	16142350	1	.	300	.
chr1	.	wt_EM_EN_g6d3n10_DMR	16160651	16161150	1	.	500	.
chr1	.	wt_EM_EN_g6d3n10_DMR	16163601	16163750	1	.	150	.
chr1	.	wt_EM_EN_g6d3n10_DMR	16164701	16164800	1	.	100	.
chr1	.	wt_EM_EN_g6d3n10_DMR	16165901	16166150	1	.	250	.
chr1	.	wt_EM_EN_g6d3n10_DMR	16171601	16171850	1	.	250	.
chr1	.	wt_EM_EN_g6d3n10_DMR	16186701	16186850	1	.	150	.
chr1	.	wt_EM_EN_g6d3n10_DMR	16189551	16190050	1	.	500	.
chr1	.	wt_EM_EN_g6d3n10_DMR	16190501	16191000	1	.	500	.
chr1	.	wt_EM_EN_g6d3n10_DMR	16219001	16219500	1	.	500	.
chr1	.	wt_EM_EN_g6d3n10_DMR	16225551	16225800	1	.	250	.
chr1	.	wt_EM_EN_g6d3n10_DMR	16234351	16234450	1	.	100	.
chr1	.	wt_EM_EN_g6d3n10_DMR	16239651	16239800	1	.	150	.
chr1	.	wt_EM_EN_g6d3n10_DMR	16247851	16248150	1	.	300	.
chr1	.	wt_EM_EN_g6d3n10_DMR	16249851	16250300	1	.	450	.
chr1	.	wt_EM_EN_g6d3n10_DMR	16251801	16252100	1	.	300	.
chr1	.	wt_EM_EN_g6d3n10_DMR	16253501	16253900	1	.	400	.
chr1	.	wt_EM_EN_g6d3n10_DMR	16256451	16256600	1	.	150	.
chr1	.	wt_EM_EN_g6d3n10_DMR	16262901	16263350	1	.	450	.
chr1	.	wt_EM_EN_g6d3n10_DMR	16276851	16277000	1	.	150	.
chr1	.	wt_EM_EN_g6d3n10_DMR	16323201	16323300	1	.	100	.
chr1	.	wt_EM_EN_g6d3n10_DMR	16330351	16330800	1	.	450	.
chr1	.	wt_EM_EN_g6d3n10_DMR	16342601	16343400	1	.	800	.
chr1	.	wt_EM_EN_g6d3n10_DMR	16344901	16345000	1	.	100	.
chr1	.	wt_EM_EN_g6d3n10_DMR	16360401	16361050	1	.	650	.
chr1	.	wt_EM_EN_g6d3n10_DMR	16389651	16389900	1	.	250	.
chr1	.	wt_EM_EN_g6d3n10_DMR	16453751	16454150	1	.	400	.
chr1	.	wt_EM_EN_g6d3n10_DMR	16454801	16455300	1	.	500	.
chr1	.	wt_EM_EN_g6d3n10_DMR	16458151	16458300	1	.	150	.
chr1	.	wt_EM_EN_g6d3n10_DMR	16458751	16459000	1	.	250	.
chr1	.	wt_EM_EN_g6d3n10_DMR	16481651	16481750	1	.	100	.
chr1	.	wt_EM_EN_g6d3n10_DMR	16515501	16515600	1	.	100	.
chr1	.	wt_EM_EN_g6d3n10_DMR	16538351	16538700	1	.	350	.
chr1	.	wt_EM_EN_g6d3n10_DMR	16546901	16547000	1	.	100	.
chr1	.	wt_EM_EN_g6d3n10_DMR	16547951	16548100	1	.	150	.
chr1	.	wt_EM_EN_g6d3n10_DMR	16549501	16550000	1	.	500	.
chr1	.	wt_EM_EN_g6d3n10_DMR	16550351	16550800	1	.	450	.
chr1	.	wt_EM_EN_g6d3n10_DMR	16596451	16596750	1	.	300	.
chr1	.	wt_EM_EN_g6d3n10_DMR	16602951	16603100	1	.	150	.
chr1	.	wt_EM_EN_g6d3n10_DMR	16603701	16603900	1	.	200	.
chr1	.	wt_EM_EN_g6d3n10_DMR	16604451	16604700	1	.	250	.
chr1	.	wt_EM_EN_g6d3n10_DMR	16605801	16606050	1	.	250	.
chr1	.	wt_EM_EN_g6d3n10_DMR	16608801	16609350	1	.	550	.
chr1	.	wt_EM_EN_g6d3n10_DMR	16609951	16610050	1	.	100	.
chr1	.	wt_EM_EN_g6d3n10_DMR	16613751	16614000	1	.	250	.
chr1	.	wt_EM_EN_g6d3n10_DMR	16616301	16616850	1	.	550	.
chr1	.	wt_EM_EN_g6d3n10_DMR	16635201	16635500	1	.	300	.
chr1	.	wt_EM_EN_g6d3n10_DMR	16650551	16650800	1	.	250	.
chr1	.	wt_EM_EN_g6d3n10_DMR	16655251	16655550	1	.	300	.
chr1	.	wt_EM_EN_g6d3n10_DMR	16669901	16670050	1	.	150	.
chr1	.	wt_EM_EN_g6d3n10_DMR	16674701	16675050	1	.	350	.
chr1	.	wt_EM_EN_g6d3n10_DMR	16692151	16692600	1	.	450	.
chr1	.	wt_EM_EN_g6d3n10_DMR	16702051	16702700	1	.	650	.
chr1	.	wt_EM_EN_g6d3n10_DMR	16703201	16703650	1	.	450	.
chr1	.	wt_EM_EN_g6d3n10_DMR	16704301	16704750	1	.	450	.
chr1	.	wt_EM_EN_g6d3n10_DMR	16709001	16709100	1	.	100	.
chr1	.	wt_EM_EN_g6d3n10_DMR	16709551	16709650	1	.	100	.
chr1	.	wt_EM_EN_g6d3n10_DMR	16710051	16710300	1	.	250	.
chr1	.	wt_EM_EN_g6d3n10_DMR	16712701	16713000	1	.	300	.
chr1	.	wt_EM_EN_g6d3n10_DMR	16713601	16713750	1	.	150	.
chr1	.	wt_EM_EN_g6d3n10_DMR	16721551	16721650	1	.	100	.
chr1	.	wt_EM_EN_g6d3n10_DMR	16722601	16722700	1	.	100	.
chr1	.	wt_EM_EN_g6d3n10_DMR	16761351	16761450	1	.	100	.
chr1	.	wt_EM_EN_g6d3n10_DMR	16771151	16771300	1	.	150	.
chr1	.	wt_EM_EN_g6d3n10_DMR	16772351	16772500	1	.	150	.
chr1	.	wt_EM_EN_g6d3n10_DMR	16776651	16776950	1	.	300	.
chr1	.	wt_EM_EN_g6d3n10_DMR	16793351	16793500	1	.	150	.
chr1	.	wt_EM_EN_g6d3n10_DMR	16794851	16794950	1	.	100	.
chr1	.	wt_EM_EN_g6d3n10_DMR	16796051	16796200	1	.	150	.
chr1	.	wt_EM_EN_g6d3n10_DMR	16805851	16806600	1	.	750	.
chr1	.	wt_EM_EN_g6d3n10_DMR	16807051	16807200	1	.	150	.
chr1	.	wt_EM_EN_g6d3n10_DMR	16807601	16807850	1	.	250	.
chr1	.	wt_EM_EN_g6d3n10_DMR	16809001	16809100	1	.	100	.
chr1	.	wt_EM_EN_g6d3n10_DMR	16832901	16833050	1	.	150	.
chr1	.	wt_EM_EN_g6d3n10_DMR	16844151	16844400	1	.	250	.
chr1	.	wt_EM_EN_g6d3n10_DMR	16845301	16845500	1	.	200	.
chr1	.	wt_EM_EN_g6d3n10_DMR	16846551	16846650	1	.	100	.
chr1	.	wt_EM_EN_g6d3n10_DMR	16863351	16864050	1	.	700	.
chr1	.	wt_EM_EN_g6d3n10_DMR	16878201	16878350	1	.	150	.
chr1	.	wt_EM_EN_g6d3n10_DMR	16881351	16881450	1	.	100	.
chr1	.	wt_EM_EN_g6d3n10_DMR	16892451	16892850	1	.	400	.
chr1	.	wt_EM_EN_g6d3n10_DMR	16894351	16894450	1	.	100	.
chr1	.	wt_EM_EN_g6d3n10_DMR	16901951	16902050	1	.	100	.
chr1	.	wt_EM_EN_g6d3n10_DMR	16971901	16972150	1	.	250	.
chr1	.	wt_EM_EN_g6d3n10_DMR	16977451	16977850	1	.	400	.
chr1	.	wt_EM_EN_g6d3n10_DMR	16998901	16999300	1	.	400	.
chr1	.	wt_EM_EN_g6d3n10_DMR	17007801	17008150	1	.	350	.
chr1	.	wt_EM_EN_g6d3n10_DMR	17019301	17019450	1	.	150	.
chr1	.	wt_EM_EN_g6d3n10_DMR	17019801	17020900	1	.	1100	.
chr1	.	wt_EM_EN_g6d3n10_DMR	17022201	17022750	1	.	550	.
chr1	.	wt_EM_EN_g6d3n10_DMR	17074451	17075000	1	.	550	.
chr1	.	wt_EM_EN_g6d3n10_DMR	17079301	17079400	1	.	100	.
chr1	.	wt_EM_EN_g6d3n10_DMR	17094001	17094100	1	.	100	.
chr1	.	wt_EM_EN_g6d3n10_DMR	17096851	17097100	1	.	250	.
chr1	.	wt_EM_EN_g6d3n10_DMR	17104751	17105250	1	.	500	.
chr1	.	wt_EM_EN_g6d3n10_DMR	17106201	17106450	1	.	250	.
chr1	.	wt_EM_EN_g6d3n10_DMR	17107551	17107750	1	.	200	.
chr1	.	wt_EM_EN_g6d3n10_DMR	17110351	17110900	1	.	550	.
chr1	.	wt_EM_EN_g6d3n10_DMR	17113001	17113100	1	.	100	.
chr1	.	wt_EM_EN_g6d3n10_DMR	17136501	17136700	1	.	200	.
chr1	.	wt_EM_EN_g6d3n10_DMR	17138851	17139100	1	.	250	.
chr1	.	wt_EM_EN_g6d3n10_DMR	17139751	17142800	1	.	3050	.
chr1	.	wt_EM_EN_g6d3n10_DMR	17143251	17146800	1	.	3550	.
chr1	.	wt_EM_EN_g6d3n10_DMR	17147351	17147800	1	.	450	.
chr1	.	wt_EM_EN_g6d3n10_DMR	17174251	17174350	1	.	100	.
chr1	.	wt_EM_EN_g6d3n10_DMR	17190001	17190200	1	.	200	.
chr1	.	wt_EM_EN_g6d3n10_DMR	17204101	17204200	1	.	100	.
chr1	.	wt_EM_EN_g6d3n10_DMR	17276801	17276900	1	.	100	.
chr1	.	wt_EM_EN_g6d3n10_DMR	17284751	17284900	1	.	150	.
chr1	.	wt_EM_EN_g6d3n10_DMR	17314951	17316050	1	.	1100	.
chr1	.	wt_EM_EN_g6d3n10_DMR	17317701	17317850	1	.	150	.
chr1	.	wt_EM_EN_g6d3n10_DMR	17318201	17320150	1	.	1950	.
chr1	.	wt_EM_EN_g6d3n10_DMR	17335801	17335950	1	.	150	.
chr1	.	wt_EM_EN_g6d3n10_DMR	17337851	17338050	1	.	200	.
chr1	.	wt_EM_EN_g6d3n10_DMR	17343801	17344250	1	.	450	.
chr1	.	wt_EM_EN_g6d3n10_DMR	17348451	17348550	1	.	100	.
chr1	.	wt_EM_EN_g6d3n10_DMR	17378951	17379450	1	.	500	.
chr1	.	wt_EM_EN_g6d3n10_DMR	17380651	17380750	1	.	100	.
chr1	.	wt_EM_EN_g6d3n10_DMR	17405401	17405500	1	.	100	.
chr1	.	wt_EM_EN_g6d3n10_DMR	17405951	17406100	1	.	150	.
chr1	.	wt_EM_EN_g6d3n10_DMR	17406801	17407300	1	.	500	.
chr1	.	wt_EM_EN_g6d3n10_DMR	17407851	17408150	1	.	300	.
chr1	.	wt_EM_EN_g6d3n10_DMR	17417801	17418100	1	.	300	.
chr1	.	wt_EM_EN_g6d3n10_DMR	17419251	17419400	1	.	150	.
chr1	.	wt_EM_EN_g6d3n10_DMR	17468301	17468600	1	.	300	.
chr1	.	wt_EM_EN_g6d3n10_DMR	17505201	17505700	1	.	500	.
chr1	.	wt_EM_EN_g6d3n10_DMR	17545601	17545700	1	.	100	.
chr1	.	wt_EM_EN_g6d3n10_DMR	17546251	17546550	1	.	300	.
chr1	.	wt_EM_EN_g6d3n10_DMR	17548151	17548300	1	.	150	.
chr1	.	wt_EM_EN_g6d3n10_DMR	17548851	17549000	1	.	150	.
chr1	.	wt_EM_EN_g6d3n10_DMR	17554001	17554150	1	.	150	.
chr1	.	wt_EM_EN_g6d3n10_DMR	17568301	17568450	1	.	150	.
chr1	.	wt_EM_EN_g6d3n10_DMR	17574301	17574500	1	.	200	.
chr1	.	wt_EM_EN_g6d3n10_DMR	17575901	17576050	1	.	150	.
chr1	.	wt_EM_EN_g6d3n10_DMR	17595251	17595350	1	.	100	.
chr1	.	wt_EM_EN_g6d3n10_DMR	17716801	17716950	1	.	150	.
chr1	.	wt_EM_EN_g6d3n10_DMR	17731151	17731300	1	.	150	.
chr1	.	wt_EM_EN_g6d3n10_DMR	17823151	17823500	1	.	350	.
chr1	.	wt_EM_EN_g6d3n10_DMR	17824001	17824750	1	.	750	.
chr1	.	wt_EM_EN_g6d3n10_DMR	17841901	17842000	1	.	100	.
chr1	.	wt_EM_EN_g6d3n10_DMR	17864951	17865050	1	.	100	.
chr1	.	wt_EM_EN_g6d3n10_DMR	17902751	17902850	1	.	100	.
chr1	.	wt_EM_EN_g6d3n10_DMR	17904801	17904950	1	.	150	.
chr1	.	wt_EM_EN_g6d3n10_DMR	17906951	17907400	1	.	450	.
chr1	.	wt_EM_EN_g6d3n10_DMR	17940651	17941500	1	.	850	.
chr1	.	wt_EM_EN_g6d3n10_DMR	17980701	17980800	1	.	100	.
chr1	.	wt_EM_EN_g6d3n10_DMR	17982651	17982750	1	.	100	.
chr1	.	wt_EM_EN_g6d3n10_DMR	17983401	17984050	1	.	650	.
chr1	.	wt_EM_EN_g6d3n10_DMR	18098401	18098700	1	.	300	.
chr1	.	wt_EM_EN_g6d3n10_DMR	18130401	18130650	1	.	250	.
chr1	.	wt_EM_EN_g6d3n10_DMR	18134101	18134200	1	.	100	.
chr1	.	wt_EM_EN_g6d3n10_DMR	18134551	18134750	1	.	200	.
chr1	.	wt_EM_EN_g6d3n10_DMR	18135551	18135700	1	.	150	.
chr1	.	wt_EM_EN_g6d3n10_DMR	18161601	18161850	1	.	250	.
chr1	.	wt_EM_EN_g6d3n10_DMR	18162301	18162500	1	.	200	.
chr1	.	wt_EM_EN_g6d3n10_DMR	18168801	18169100	1	.	300	.
chr1	.	wt_EM_EN_g6d3n10_DMR	18193351	18193500	1	.	150	.
chr1	.	wt_EM_EN_g6d3n10_DMR	18216051	18216150	1	.	100	.
chr1	.	wt_EM_EN_g6d3n10_DMR	18237901	18238100	1	.	200	.
chr1	.	wt_EM_EN_g6d3n10_DMR	18248701	18249000	1	.	300	.
chr1	.	wt_EM_EN_g6d3n10_DMR	18273451	18273750	1	.	300	.
chr1	.	wt_EM_EN_g6d3n10_DMR	18275201	18275700	1	.	500	.
chr1	.	wt_EM_EN_g6d3n10_DMR	18284751	18285650	1	.	900	.
chr1	.	wt_EM_EN_g6d3n10_DMR	18329551	18329800	1	.	250	.
chr1	.	wt_EM_EN_g6d3n10_DMR	18345751	18345900	1	.	150	.
chr1	.	wt_EM_EN_g6d3n10_DMR	18399601	18399800	1	.	200	.
chr1	.	wt_EM_EN_g6d3n10_DMR	18401551	18401800	1	.	250	.
chr1	.	wt_EM_EN_g6d3n10_DMR	18428351	18428700	1	.	350	.
chr1	.	wt_EM_EN_g6d3n10_DMR	18441751	18441850	1	.	100	.
chr1	.	wt_EM_EN_g6d3n10_DMR	18453051	18453250	1	.	200	.
chr1	.	wt_EM_EN_g6d3n10_DMR	18460501	18460600	1	.	100	.
chr1	.	wt_EM_EN_g6d3n10_DMR	18461201	18461300	1	.	100	.
chr1	.	wt_EM_EN_g6d3n10_DMR	18510401	18510950	1	.	550	.
chr1	.	wt_EM_EN_g6d3n10_DMR	18531401	18531500	1	.	100	.
chr1	.	wt_EM_EN_g6d3n10_DMR	18538651	18538950	1	.	300	.
chr1	.	wt_EM_EN_g6d3n10_DMR	18539701	18540100	1	.	400	.
chr1	.	wt_EM_EN_g6d3n10_DMR	18555601	18555850	1	.	250	.
chr1	.	wt_EM_EN_g6d3n10_DMR	18583401	18583750	1	.	350	.
chr1	.	wt_EM_EN_g6d3n10_DMR	18584151	18584550	1	.	400	.
chr1	.	wt_EM_EN_g6d3n10_DMR	18602651	18602750	1	.	100	.
chr1	.	wt_EM_EN_g6d3n10_DMR	18604001	18604200	1	.	200	.
chr1	.	wt_EM_EN_g6d3n10_DMR	18644551	18645000	1	.	450	.
chr1	.	wt_EM_EN_g6d3n10_DMR	18656601	18656750	1	.	150	.
chr1	.	wt_EM_EN_g6d3n10_DMR	18769501	18769800	1	.	300	.
chr1	.	wt_EM_EN_g6d3n10_DMR	18770751	18770850	1	.	100	.
chr1	.	wt_EM_EN_g6d3n10_DMR	18772451	18772800	1	.	350	.
chr1	.	wt_EM_EN_g6d3n10_DMR	18773401	18773950	1	.	550	.
chr1	.	wt_EM_EN_g6d3n10_DMR	18877601	18877900	1	.	300	.
chr1	.	wt_EM_EN_g6d3n10_DMR	18891201	18891400	1	.	200	.
chr1	.	wt_EM_EN_g6d3n10_DMR	18987251	18987600	1	.	350	.
chr1	.	wt_EM_EN_g6d3n10_DMR	19009901	19010000	1	.	100	.
chr1	.	wt_EM_EN_g6d3n10_DMR	19023901	19024000	1	.	100	.
chr1	.	wt_EM_EN_g6d3n10_DMR	19026401	19026500	1	.	100	.
chr1	.	wt_EM_EN_g6d3n10_DMR	19028001	19028350	1	.	350	.
chr1	.	wt_EM_EN_g6d3n10_DMR	19058351	19058750	1	.	400	.
chr1	.	wt_EM_EN_g6d3n10_DMR	19149501	19149800	1	.	300	.
chr1	.	wt_EM_EN_g6d3n10_DMR	19150251	19150550	1	.	300	.
chr1	.	wt_EM_EN_g6d3n10_DMR	19151751	19152300	1	.	550	.
chr1	.	wt_EM_EN_g6d3n10_DMR	19221951	19222150	1	.	200	.
chr1	.	wt_EM_EN_g6d3n10_DMR	19223851	19224000	1	.	150	.
chr1	.	wt_EM_EN_g6d3n10_DMR	19239601	19239700	1	.	100	.
chr1	.	wt_EM_EN_g6d3n10_DMR	19272301	19272400	1	.	100	.
chr1	.	wt_EM_EN_g6d3n10_DMR	19293301	19293500	1	.	200	.
chr1	.	wt_EM_EN_g6d3n10_DMR	19294251	19294350	1	.	100	.
chr1	.	wt_EM_EN_g6d3n10_DMR	19319751	19320500	1	.	750	.
chr1	.	wt_EM_EN_g6d3n10_DMR	19334001	19334100	1	.	100	.
chr1	.	wt_EM_EN_g6d3n10_DMR	19356751	19356950	1	.	200	.
chr1	.	wt_EM_EN_g6d3n10_DMR	19393251	19393400	1	.	150	.
chr1	.	wt_EM_EN_g6d3n10_DMR	19396001	19396300	1	.	300	.
chr1	.	wt_EM_EN_g6d3n10_DMR	19397351	19397500	1	.	150	.
chr1	.	wt_EM_EN_g6d3n10_DMR	19397951	19398200	1	.	250	.
chr1	.	wt_EM_EN_g6d3n10_DMR	19398551	19398850	1	.	300	.
chr1	.	wt_EM_EN_g6d3n10_DMR	19407901	19408250	1	.	350	.
chr1	.	wt_EM_EN_g6d3n10_DMR	19424001	19424450	1	.	450	.
chr1	.	wt_EM_EN_g6d3n10_DMR	19430251	19430600	1	.	350	.
chr1	.	wt_EM_EN_g6d3n10_DMR	19432351	19432450	1	.	100	.
chr1	.	wt_EM_EN_g6d3n10_DMR	19476601	19476700	1	.	100	.
chr1	.	wt_EM_EN_g6d3n10_DMR	19596751	19597800	1	.	1050	.
chr1	.	wt_EM_EN_g6d3n10_DMR	19640101	19640200	1	.	100	.
chr1	.	wt_EM_EN_g6d3n10_DMR	19658901	19659150	1	.	250	.
chr1	.	wt_EM_EN_g6d3n10_DMR	19704251	19704450	1	.	200	.
chr1	.	wt_EM_EN_g6d3n10_DMR	19720601	19721050	1	.	450	.
chr1	.	wt_EM_EN_g6d3n10_DMR	19721551	19722400	1	.	850	.
chr1	.	wt_EM_EN_g6d3n10_DMR	19728901	19729400	1	.	500	.
chr1	.	wt_EM_EN_g6d3n10_DMR	19737351	19737600	1	.	250	.
chr1	.	wt_EM_EN_g6d3n10_DMR	19739051	19739150	1	.	100	.
chr1	.	wt_EM_EN_g6d3n10_DMR	19766701	19767300	1	.	600	.
chr1	.	wt_EM_EN_g6d3n10_DMR	19783951	19784100	1	.	150	.
chr1	.	wt_EM_EN_g6d3n10_DMR	19801701	19801900	1	.	200	.
chr1	.	wt_EM_EN_g6d3n10_DMR	19813201	19813450	1	.	250	.
chr1	.	wt_EM_EN_g6d3n10_DMR	19826551	19827000	1	.	450	.
chr1	.	wt_EM_EN_g6d3n10_DMR	19878701	19878800	1	.	100	.
chr1	.	wt_EM_EN_g6d3n10_DMR	19885751	19886000	1	.	250	.
chr1	.	wt_EM_EN_g6d3n10_DMR	19902901	19903300	1	.	400	.
chr1	.	wt_EM_EN_g6d3n10_DMR	19912851	19913150	1	.	300	.
chr1	.	wt_EM_EN_g6d3n10_DMR	19948551	19948650	1	.	100	.
chr1	.	wt_EM_EN_g6d3n10_DMR	20036701	20036950	1	.	250	.
chr1	.	wt_EM_EN_g6d3n10_DMR	20117701	20117850	1	.	150	.
chr1	.	wt_EM_EN_g6d3n10_DMR	20191251	20191400	1	.	150	.
chr1	.	wt_EM_EN_g6d3n10_DMR	20194351	20194500	1	.	150	.
chr1	.	wt_EM_EN_g6d3n10_DMR	20230201	20230400	1	.	200	.
chr1	.	wt_EM_EN_g6d3n10_DMR	20334651	20334800	1	.	150	.
chr1	.	wt_EM_EN_g6d3n10_DMR	20336651	20337300	1	.	650	.
chr1	.	wt_EM_EN_g6d3n10_DMR	20370651	20371200	1	.	550	.
chr1	.	wt_EM_EN_g6d3n10_DMR	20401201	20401300	1	.	100	.
chr1	.	wt_EM_EN_g6d3n10_DMR	20435851	20435950	1	.	100	.
chr1	.	wt_EM_EN_g6d3n10_DMR	20471251	20471450	1	.	200	.
chr1	.	wt_EM_EN_g6d3n10_DMR	20472101	20472200	1	.	100	.
chr1	.	wt_EM_EN_g6d3n10_DMR	20493501	20493650	1	.	150	.
chr1	.	wt_EM_EN_g6d3n10_DMR	20496151	20496650	1	.	500	.
chr1	.	wt_EM_EN_g6d3n10_DMR	20513351	20513700	1	.	350	.
chr1	.	wt_EM_EN_g6d3n10_DMR	20528701	20529000	1	.	300	.
chr1	.	wt_EM_EN_g6d3n10_DMR	20551751	20551850	1	.	100	.
chr1	.	wt_EM_EN_g6d3n10_DMR	20572851	20573000	1	.	150	.
chr1	.	wt_EM_EN_g6d3n10_DMR	20628751	20629100	1	.	350	.
chr1	.	wt_EM_EN_g6d3n10_DMR	20689401	20689550	1	.	150	.
chr1	.	wt_EM_EN_g6d3n10_DMR	20691101	20691400	1	.	300	.
chr1	.	wt_EM_EN_g6d3n10_DMR	20700801	20700900	1	.	100	.
chr1	.	wt_EM_EN_g6d3n10_DMR	20707751	20707850	1	.	100	.
chr1	.	wt_EM_EN_g6d3n10_DMR	20795251	20795350	1	.	100	.
chr1	.	wt_EM_EN_g6d3n10_DMR	20798651	20798750	1	.	100	.
chr1	.	wt_EM_EN_g6d3n10_DMR	20799751	20800100	1	.	350	.
chr1	.	wt_EM_EN_g6d3n10_DMR	20827901	20828250	1	.	350	.
chr1	.	wt_EM_EN_g6d3n10_DMR	20930801	20931000	1	.	200	.
chr1	.	wt_EM_EN_g6d3n10_DMR	20986101	20986400	1	.	300	.
chr1	.	wt_EM_EN_g6d3n10_DMR	21037751	21038150	1	.	400	.
chr1	.	wt_EM_EN_g6d3n10_DMR	21046251	21046500	1	.	250	.
chr1	.	wt_EM_EN_g6d3n10_DMR	21057501	21057650	1	.	150	.
chr1	.	wt_EM_EN_g6d3n10_DMR	21069901	21070300	1	.	400	.
chr1	.	wt_EM_EN_g6d3n10_DMR	21071151	21071550	1	.	400	.
chr1	.	wt_EM_EN_g6d3n10_DMR	21107751	21108150	1	.	400	.
chr1	.	wt_EM_EN_g6d3n10_DMR	21108851	21109100	1	.	250	.
chr1	.	wt_EM_EN_g6d3n10_DMR	21118351	21118450	1	.	100	.
chr1	.	wt_EM_EN_g6d3n10_DMR	21131551	21131750	1	.	200	.
chr1	.	wt_EM_EN_g6d3n10_DMR	21148601	21148950	1	.	350	.
chr1	.	wt_EM_EN_g6d3n10_DMR	21176351	21176500	1	.	150	.
chr1	.	wt_EM_EN_g6d3n10_DMR	21183651	21184200	1	.	550	.
chr1	.	wt_EM_EN_g6d3n10_DMR	21201251	21201450	1	.	200	.
chr1	.	wt_EM_EN_g6d3n10_DMR	21215251	21215350	1	.	100	.
chr1	.	wt_EM_EN_g6d3n10_DMR	21220401	21220500	1	.	100	.
chr1	.	wt_EM_EN_g6d3n10_DMR	21232551	21232700	1	.	150	.
chr1	.	wt_EM_EN_g6d3n10_DMR	21234201	21234350	1	.	150	.
chr1	.	wt_EM_EN_g6d3n10_DMR	21264151	21264300	1	.	150	.
chr1	.	wt_EM_EN_g6d3n10_DMR	21339101	21339250	1	.	150	.
chr1	.	wt_EM_EN_g6d3n10_DMR	21372351	21372600	1	.	250	.
chr1	.	wt_EM_EN_g6d3n10_DMR	21378051	21378200	1	.	150	.
chr1	.	wt_EM_EN_g6d3n10_DMR	21378651	21378850	1	.	200	.
chr1	.	wt_EM_EN_g6d3n10_DMR	21391901	21392250	1	.	350	.
chr1	.	wt_EM_EN_g6d3n10_DMR	21392901	21393350	1	.	450	.
chr1	.	wt_EM_EN_g6d3n10_DMR	21394451	21395050	1	.	600	.
chr1	.	wt_EM_EN_g6d3n10_DMR	21395601	21396350	1	.	750	.
chr1	.	wt_EM_EN_g6d3n10_DMR	21402901	21403750	1	.	850	.
chr1	.	wt_EM_EN_g6d3n10_DMR	21404901	21405050	1	.	150	.
chr1	.	wt_EM_EN_g6d3n10_DMR	21405701	21406000	1	.	300	.
chr1	.	wt_EM_EN_g6d3n10_DMR	21432701	21433050	1	.	350	.
chr1	.	wt_EM_EN_g6d3n10_DMR	21447751	21448000	1	.	250	.
chr1	.	wt_EM_EN_g6d3n10_DMR	21473901	21474000	1	.	100	.
chr1	.	wt_EM_EN_g6d3n10_DMR	21493351	21493550	1	.	200	.
chr1	.	wt_EM_EN_g6d3n10_DMR	21513351	21513450	1	.	100	.
chr1	.	wt_EM_EN_g6d3n10_DMR	21522151	21522250	1	.	100	.
chr1	.	wt_EM_EN_g6d3n10_DMR	21611551	21611650	1	.	100	.
chr1	.	wt_EM_EN_g6d3n10_DMR	21612001	21612150	1	.	150	.
chr1	.	wt_EM_EN_g6d3n10_DMR	21613001	21613100	1	.	100	.
chr1	.	wt_EM_EN_g6d3n10_DMR	21614151	21614400	1	.	250	.
chr1	.	wt_EM_EN_g6d3n10_DMR	21634251	21634700	1	.	450	.
chr1	.	wt_EM_EN_g6d3n10_DMR	21641601	21641900	1	.	300	.
chr1	.	wt_EM_EN_g6d3n10_DMR	21713151	21713250	1	.	100	.
chr1	.	wt_EM_EN_g6d3n10_DMR	21733251	21733700	1	.	450	.
chr1	.	wt_EM_EN_g6d3n10_DMR	21735751	21735900	1	.	150	.
chr1	.	wt_EM_EN_g6d3n10_DMR	21744751	21744950	1	.	200	.
chr1	.	wt_EM_EN_g6d3n10_DMR	21748451	21748550	1	.	100	.
chr1	.	wt_EM_EN_g6d3n10_DMR	21757351	21757700	1	.	350	.
chr1	.	wt_EM_EN_g6d3n10_DMR	21758301	21758550	1	.	250	.
chr1	.	wt_EM_EN_g6d3n10_DMR	21759151	21759350	1	.	200	.
chr1	.	wt_EM_EN_g6d3n10_DMR	21759751	21760500	1	.	750	.
chr1	.	wt_EM_EN_g6d3n10_DMR	21761701	21762200	1	.	500	.
chr1	.	wt_EM_EN_g6d3n10_DMR	21777201	21777500	1	.	300	.
chr1	.	wt_EM_EN_g6d3n10_DMR	21781301	21781750	1	.	450	.
chr1	.	wt_EM_EN_g6d3n10_DMR	21788551	21788850	1	.	300	.
chr1	.	wt_EM_EN_g6d3n10_DMR	21790451	21790850	1	.	400	.
chr1	.	wt_EM_EN_g6d3n10_DMR	21792801	21793050	1	.	250	.
chr1	.	wt_EM_EN_g6d3n10_DMR	21816951	21817350	1	.	400	.
chr1	.	wt_EM_EN_g6d3n10_DMR	21817701	21818000	1	.	300	.
chr1	.	wt_EM_EN_g6d3n10_DMR	21824801	21825100	1	.	300	.
chr1	.	wt_EM_EN_g6d3n10_DMR	21829351	21829650	1	.	300	.
chr1	.	wt_EM_EN_g6d3n10_DMR	21849951	21850050	1	.	100	.
chr1	.	wt_EM_EN_g6d3n10_DMR	21857401	21857500	1	.	100	.
chr1	.	wt_EM_EN_g6d3n10_DMR	21861101	21861550	1	.	450	.
chr1	.	wt_EM_EN_g6d3n10_DMR	21862151	21862450	1	.	300	.
chr1	.	wt_EM_EN_g6d3n10_DMR	21876801	21877550	1	.	750	.
chr1	.	wt_EM_EN_g6d3n10_DMR	22048551	22048700	1	.	150	.
chr1	.	wt_EM_EN_g6d3n10_DMR	22063651	22064200	1	.	550	.
chr1	.	wt_EM_EN_g6d3n10_DMR	22064651	22065100	1	.	450	.
chr1	.	wt_EM_EN_g6d3n10_DMR	22109351	22109850	1	.	500	.
chr1	.	wt_EM_EN_g6d3n10_DMR	22111201	22111450	1	.	250	.
chr1	.	wt_EM_EN_g6d3n10_DMR	22116101	22116900	1	.	800	.
chr1	.	wt_EM_EN_g6d3n10_DMR	22129551	22129650	1	.	100	.
chr1	.	wt_EM_EN_g6d3n10_DMR	22162801	22162900	1	.	100	.
chr1	.	wt_EM_EN_g6d3n10_DMR	22166151	22166500	1	.	350	.
chr1	.	wt_EM_EN_g6d3n10_DMR	22171551	22171700	1	.	150	.
chr1	.	wt_EM_EN_g6d3n10_DMR	22210351	22210950	1	.	600	.
chr1	.	wt_EM_EN_g6d3n10_DMR	22265001	22265300	1	.	300	.
chr1	.	wt_EM_EN_g6d3n10_DMR	22406851	22407000	1	.	150	.
chr1	.	wt_EM_EN_g6d3n10_DMR	22451151	22451250	1	.	100	.
chr1	.	wt_EM_EN_g6d3n10_DMR	22461401	22461700	1	.	300	.
chr1	.	wt_EM_EN_g6d3n10_DMR	22486351	22486650	1	.	300	.
chr1	.	wt_EM_EN_g6d3n10_DMR	22524901	22525200	1	.	300	.
chr1	.	wt_EM_EN_g6d3n10_DMR	22566351	22567200	1	.	850	.
chr1	.	wt_EM_EN_g6d3n10_DMR	22610501	22610700	1	.	200	.
chr1	.	wt_EM_EN_g6d3n10_DMR	22621851	22622250	1	.	400	.
chr1	.	wt_EM_EN_g6d3n10_DMR	22650701	22650800	1	.	100	.
chr1	.	wt_EM_EN_g6d3n10_DMR	22746901	22747100	1	.	200	.
chr1	.	wt_EM_EN_g6d3n10_DMR	22782001	22782350	1	.	350	.
chr1	.	wt_EM_EN_g6d3n10_DMR	22783351	22783800	1	.	450	.
chr1	.	wt_EM_EN_g6d3n10_DMR	22822501	22822950	1	.	450	.
chr1	.	wt_EM_EN_g6d3n10_DMR	22849501	22849650	1	.	150	.
chr1	.	wt_EM_EN_g6d3n10_DMR	22855051	22855650	1	.	600	.
chr1	.	wt_EM_EN_g6d3n10_DMR	22857301	22857650	1	.	350	.
chr1	.	wt_EM_EN_g6d3n10_DMR	22858251	22858450	1	.	200	.
chr1	.	wt_EM_EN_g6d3n10_DMR	22880001	22880450	1	.	450	.
chr1	.	wt_EM_EN_g6d3n10_DMR	23024851	23025000	1	.	150	.
chr1	.	wt_EM_EN_g6d3n10_DMR	23098201	23098500	1	.	300	.
chr1	.	wt_EM_EN_g6d3n10_DMR	23099851	23100100	1	.	250	.
chr1	.	wt_EM_EN_g6d3n10_DMR	23100601	23101000	1	.	400	.
chr1	.	wt_EM_EN_g6d3n10_DMR	23105451	23105550	1	.	100	.
chr1	.	wt_EM_EN_g6d3n10_DMR	23144601	23144700	1	.	100	.
chr1	.	wt_EM_EN_g6d3n10_DMR	23153101	23153250	1	.	150	.
chr1	.	wt_EM_EN_g6d3n10_DMR	23156651	23156850	1	.	200	.
chr1	.	wt_EM_EN_g6d3n10_DMR	23168551	23168650	1	.	100	.
chr1	.	wt_EM_EN_g6d3n10_DMR	23255401	23255550	1	.	150	.
chr1	.	wt_EM_EN_g6d3n10_DMR	23380151	23380350	1	.	200	.
chr1	.	wt_EM_EN_g6d3n10_DMR	23513851	23514200	1	.	350	.
chr1	.	wt_EM_EN_g6d3n10_DMR	23623401	23623600	1	.	200	.
chr1	.	wt_EM_EN_g6d3n10_DMR	23765051	23765150	1	.	100	.
chr1	.	wt_EM_EN_g6d3n10_DMR	23883101	23883250	1	.	150	.
chr1	.	wt_EM_EN_g6d3n10_DMR	23887551	23887650	1	.	100	.
chr1	.	wt_EM_EN_g6d3n10_DMR	23888051	23888150	1	.	100	.
chr1	.	wt_EM_EN_g6d3n10_DMR	23910851	23911000	1	.	150	.
chr1	.	wt_EM_EN_g6d3n10_DMR	23931751	23932050	1	.	300	.
chr1	.	wt_EM_EN_g6d3n10_DMR	23939401	23939500	1	.	100	.
chr1	.	wt_EM_EN_g6d3n10_DMR	24043201	24043450	1	.	250	.
chr1	.	wt_EM_EN_g6d3n10_DMR	24108301	24108600	1	.	300	.
chr1	.	wt_EM_EN_g6d3n10_DMR	24122901	24123450	1	.	550	.
chr1	.	wt_EM_EN_g6d3n10_DMR	24129751	24129850	1	.	100	.
chr1	.	wt_EM_EN_g6d3n10_DMR	24245101	24245300	1	.	200	.
chr1	.	wt_EM_EN_g6d3n10_DMR	24268001	24268250	1	.	250	.
chr1	.	wt_EM_EN_g6d3n10_DMR	24268601	24268700	1	.	100	.
chr1	.	wt_EM_EN_g6d3n10_DMR	24355201	24355600	1	.	400	.
chr1	.	wt_EM_EN_g6d3n10_DMR	24373101	24373200	1	.	100	.
chr1	.	wt_EM_EN_g6d3n10_DMR	24388251	24388350	1	.	100	.
chr1	.	wt_EM_EN_g6d3n10_DMR	24466251	24466350	1	.	100	.
chr1	.	wt_EM_EN_g6d3n10_DMR	24491951	24492100	1	.	150	.
chr1	.	wt_EM_EN_g6d3n10_DMR	24537651	24537800	1	.	150	.
chr1	.	wt_EM_EN_g6d3n10_DMR	24550901	24551100	1	.	200	.
chr1	.	wt_EM_EN_g6d3n10_DMR	24557701	24557850	1	.	150	.
chr1	.	wt_EM_EN_g6d3n10_DMR	24568701	24569000	1	.	300	.
chr1	.	wt_EM_EN_g6d3n10_DMR	24579451	24579550	1	.	100	.
chr1	.	wt_EM_EN_g6d3n10_DMR	24698251	24698350	1	.	100	.
chr1	.	wt_EM_EN_g6d3n10_DMR	24709201	24709300	1	.	100	.
chr1	.	wt_EM_EN_g6d3n10_DMR	24835951	24836050	1	.	100	.
chr1	.	wt_EM_EN_g6d3n10_DMR	24901151	24901250	1	.	100	.
chr1	.	wt_EM_EN_g6d3n10_DMR	24911451	24911650	1	.	200	.
chr1	.	wt_EM_EN_g6d3n10_DMR	25116851	25116950	1	.	100	.
chr1	.	wt_EM_EN_g6d3n10_DMR	25148351	25148450	1	.	100	.
chr1	.	wt_EM_EN_g6d3n10_DMR	25185301	25185400	1	.	100	.
chr1	.	wt_EM_EN_g6d3n10_DMR	25191301	25191600	1	.	300	.
chr1	.	wt_EM_EN_g6d3n10_DMR	25220901	25221050	1	.	150	.
chr1	.	wt_EM_EN_g6d3n10_DMR	25250651	25251050	1	.	400	.
chr1	.	wt_EM_EN_g6d3n10_DMR	25269901	25270200	1	.	300	.
chr1	.	wt_EM_EN_g6d3n10_DMR	25278551	25278650	1	.	100	.
chr1	.	wt_EM_EN_g6d3n10_DMR	25279401	25279500	1	.	100	.
chr1	.	wt_EM_EN_g6d3n10_DMR	25352701	25352800	1	.	100	.
chr1	.	wt_EM_EN_g6d3n10_DMR	25353251	25353350	1	.	100	.
chr1	.	wt_EM_EN_g6d3n10_DMR	25404451	25404600	1	.	150	.
chr1	.	wt_EM_EN_g6d3n10_DMR	25569701	25570150	1	.	450	.
chr1	.	wt_EM_EN_g6d3n10_DMR	25597701	25598250	1	.	550	.
chr1	.	wt_EM_EN_g6d3n10_DMR	25727651	25727750	1	.	100	.
chr1	.	wt_EM_EN_g6d3n10_DMR	25754601	25754750	1	.	150	.
chr1	.	wt_EM_EN_g6d3n10_DMR	25755201	25755550	1	.	350	.
chr1	.	wt_EM_EN_g6d3n10_DMR	25932101	25932250	1	.	150	.
chr1	.	wt_EM_EN_g6d3n10_DMR	25933051	25933200	1	.	150	.
chr1	.	wt_EM_EN_g6d3n10_DMR	25940451	25940550	1	.	100	.
chr1	.	wt_EM_EN_g6d3n10_DMR	25966101	25966300	1	.	200	.
chr1	.	wt_EM_EN_g6d3n10_DMR	25975401	25975550	1	.	150	.
chr1	.	wt_EM_EN_g6d3n10_DMR	25980001	25980100	1	.	100	.
chr1	.	wt_EM_EN_g6d3n10_DMR	26034601	26034700	1	.	100	.
chr1	.	wt_EM_EN_g6d3n10_DMR	26035051	26035350	1	.	300	.
chr1	.	wt_EM_EN_g6d3n10_DMR	26038651	26038950	1	.	300	.
chr1	.	wt_EM_EN_g6d3n10_DMR	26114751	26114850	1	.	100	.
chr1	.	wt_EM_EN_g6d3n10_DMR	26183401	26183700	1	.	300	.
chr1	.	wt_EM_EN_g6d3n10_DMR	26200501	26200700	1	.	200	.
chr1	.	wt_EM_EN_g6d3n10_DMR	26289201	26289400	1	.	200	.
chr1	.	wt_EM_EN_g6d3n10_DMR	26378151	26378400	1	.	250	.
chr1	.	wt_EM_EN_g6d3n10_DMR	26378801	26379250	1	.	450	.
chr1	.	wt_EM_EN_g6d3n10_DMR	26415001	26415200	1	.	200	.
chr1	.	wt_EM_EN_g6d3n10_DMR	26514901	26515000	1	.	100	.
chr1	.	wt_EM_EN_g6d3n10_DMR	26529501	26529650	1	.	150	.
chr1	.	wt_EM_EN_g6d3n10_DMR	26586651	26586750	1	.	100	.
chr1	.	wt_EM_EN_g6d3n10_DMR	26607901	26608100	1	.	200	.
chr1	.	wt_EM_EN_g6d3n10_DMR	26681501	26681650	1	.	150	.
chr1	.	wt_EM_EN_g6d3n10_DMR	26782901	26783250	1	.	350	.
chr1	.	wt_EM_EN_g6d3n10_DMR	26972001	26972250	1	.	250	.
chr1	.	wt_EM_EN_g6d3n10_DMR	26997801	26998050	1	.	250	.
chr1	.	wt_EM_EN_g6d3n10_DMR	27008851	27009200	1	.	350	.
chr1	.	wt_EM_EN_g6d3n10_DMR	27039201	27040050	1	.	850	.
chr1	.	wt_EM_EN_g6d3n10_DMR	27337651	27337750	1	.	100	.
chr1	.	wt_EM_EN_g6d3n10_DMR	27607051	27607150	1	.	100	.
chr1	.	wt_EM_EN_g6d3n10_DMR	27640251	27640550	1	.	300	.
chr1	.	wt_EM_EN_g6d3n10_DMR	27678901	27679450	1	.	550	.
chr1	.	wt_EM_EN_g6d3n10_DMR	27864101	27864250	1	.	150	.
chr1	.	wt_EM_EN_g6d3n10_DMR	27898301	27898600	1	.	300	.
chr1	.	wt_EM_EN_g6d3n10_DMR	28263001	28263100	1	.	100	.
chr1	.	wt_EM_EN_g6d3n10_DMR	28283801	28284150	1	.	350	.
chr1	.	wt_EM_EN_g6d3n10_DMR	28314551	28314650	1	.	100	.
chr1	.	wt_EM_EN_g6d3n10_DMR	28335601	28336100	1	.	500	.
chr1	.	wt_EM_EN_g6d3n10_DMR	28401101	28401600	1	.	500	.
chr1	.	wt_EM_EN_g6d3n10_DMR	28425101	28425300	1	.	200	.
chr1	.	wt_EM_EN_g6d3n10_DMR	28518751	28518900	1	.	150	.
chr1	.	wt_EM_EN_g6d3n10_DMR	28586601	28586950	1	.	350	.
chr1	.	wt_EM_EN_g6d3n10_DMR	28836551	28836750	1	.	200	.
chr1	.	wt_EM_EN_g6d3n10_DMR	29083451	29083700	1	.	250	.
chr1	.	wt_EM_EN_g6d3n10_DMR	29213301	29213550	1	.	250	.
chr1	.	wt_EM_EN_g6d3n10_DMR	29270551	29270650	1	.	100	.
chr1	.	wt_EM_EN_g6d3n10_DMR	29317751	29317900	1	.	150	.
chr1	.	wt_EM_EN_g6d3n10_DMR	29477251	29477500	1	.	250	.
chr1	.	wt_EM_EN_g6d3n10_DMR	29526301	29526400	1	.	100	.
chr1	.	wt_EM_EN_g6d3n10_DMR	29582601	29583150	1	.	550	.
chr1	.	wt_EM_EN_g6d3n10_DMR	29703001	29703400	1	.	400	.
chr1	.	wt_EM_EN_g6d3n10_DMR	29773951	29774500	1	.	550	.
chr1	.	wt_EM_EN_g6d3n10_DMR	29775051	29775300	1	.	250	.
chr1	.	wt_EM_EN_g6d3n10_DMR	29845951	29846250	1	.	300	.
chr1	.	wt_EM_EN_g6d3n10_DMR	29945101	29945300	1	.	200	.
chr1	.	wt_EM_EN_g6d3n10_DMR	30171451	30171600	1	.	150	.
chr2	.	wt_EM_EN_g6d3n10_DMR	14001	14100	1	.	100	.
chr2	.	wt_EM_EN_g6d3n10_DMR	99901	100000	1	.	100	.
chr2	.	wt_EM_EN_g6d3n10_DMR	152051	152200	1	.	150	.
chr2	.	wt_EM_EN_g6d3n10_DMR	171601	171700	1	.	100	.
chr2	.	wt_EM_EN_g6d3n10_DMR	202451	202850	1	.	400	.
chr2	.	wt_EM_EN_g6d3n10_DMR	204401	204500	1	.	100	.
chr2	.	wt_EM_EN_g6d3n10_DMR	205351	205500	1	.	150	.
chr2	.	wt_EM_EN_g6d3n10_DMR	252401	252650	1	.	250	.
chr2	.	wt_EM_EN_g6d3n10_DMR	254251	254400	1	.	150	.
chr2	.	wt_EM_EN_g6d3n10_DMR	266051	266400	1	.	350	.
chr2	.	wt_EM_EN_g6d3n10_DMR	268501	268650	1	.	150	.
chr2	.	wt_EM_EN_g6d3n10_DMR	287801	287900	1	.	100	.
chr2	.	wt_EM_EN_g6d3n10_DMR	291501	291600	1	.	100	.
chr2	.	wt_EM_EN_g6d3n10_DMR	293201	293350	1	.	150	.
chr2	.	wt_EM_EN_g6d3n10_DMR	305801	306000	1	.	200	.
chr2	.	wt_EM_EN_g6d3n10_DMR	324101	324300	1	.	200	.
chr2	.	wt_EM_EN_g6d3n10_DMR	363251	363500	1	.	250	.
chr2	.	wt_EM_EN_g6d3n10_DMR	379401	379500	1	.	100	.
chr2	.	wt_EM_EN_g6d3n10_DMR	402851	402950	1	.	100	.
chr2	.	wt_EM_EN_g6d3n10_DMR	416101	416200	1	.	100	.
chr2	.	wt_EM_EN_g6d3n10_DMR	438651	438800	1	.	150	.
chr2	.	wt_EM_EN_g6d3n10_DMR	440451	440550	1	.	100	.
chr2	.	wt_EM_EN_g6d3n10_DMR	448401	448500	1	.	100	.
chr2	.	wt_EM_EN_g6d3n10_DMR	449801	450250	1	.	450	.
chr2	.	wt_EM_EN_g6d3n10_DMR	463501	463600	1	.	100	.
chr2	.	wt_EM_EN_g6d3n10_DMR	560351	560450	1	.	100	.
chr2	.	wt_EM_EN_g6d3n10_DMR	562401	562500	1	.	100	.
chr2	.	wt_EM_EN_g6d3n10_DMR	566201	566550	1	.	350	.
chr2	.	wt_EM_EN_g6d3n10_DMR	583051	583150	1	.	100	.
chr2	.	wt_EM_EN_g6d3n10_DMR	601701	602100	1	.	400	.
chr2	.	wt_EM_EN_g6d3n10_DMR	602451	603350	1	.	900	.
chr2	.	wt_EM_EN_g6d3n10_DMR	623801	624200	1	.	400	.
chr2	.	wt_EM_EN_g6d3n10_DMR	639801	639900	1	.	100	.
chr2	.	wt_EM_EN_g6d3n10_DMR	655601	655900	1	.	300	.
chr2	.	wt_EM_EN_g6d3n10_DMR	687051	687200	1	.	150	.
chr2	.	wt_EM_EN_g6d3n10_DMR	688151	688250	1	.	100	.
chr2	.	wt_EM_EN_g6d3n10_DMR	704101	704450	1	.	350	.
chr2	.	wt_EM_EN_g6d3n10_DMR	715301	716050	1	.	750	.
chr2	.	wt_EM_EN_g6d3n10_DMR	721301	721600	1	.	300	.
chr2	.	wt_EM_EN_g6d3n10_DMR	723251	723350	1	.	100	.
chr2	.	wt_EM_EN_g6d3n10_DMR	754351	754500	1	.	150	.
chr2	.	wt_EM_EN_g6d3n10_DMR	787001	787200	1	.	200	.
chr2	.	wt_EM_EN_g6d3n10_DMR	793701	793800	1	.	100	.
chr2	.	wt_EM_EN_g6d3n10_DMR	811501	811750	1	.	250	.
chr2	.	wt_EM_EN_g6d3n10_DMR	825651	825800	1	.	150	.
chr2	.	wt_EM_EN_g6d3n10_DMR	865401	865950	1	.	550	.
chr2	.	wt_EM_EN_g6d3n10_DMR	872201	872400	1	.	200	.
chr2	.	wt_EM_EN_g6d3n10_DMR	873101	873200	1	.	100	.
chr2	.	wt_EM_EN_g6d3n10_DMR	885651	885800	1	.	150	.
chr2	.	wt_EM_EN_g6d3n10_DMR	895601	895850	1	.	250	.
chr2	.	wt_EM_EN_g6d3n10_DMR	897701	898150	1	.	450	.
chr2	.	wt_EM_EN_g6d3n10_DMR	898951	899400	1	.	450	.
chr2	.	wt_EM_EN_g6d3n10_DMR	904301	904850	1	.	550	.
chr2	.	wt_EM_EN_g6d3n10_DMR	905351	905600	1	.	250	.
chr2	.	wt_EM_EN_g6d3n10_DMR	910751	911150	1	.	400	.
chr2	.	wt_EM_EN_g6d3n10_DMR	914701	915250	1	.	550	.
chr2	.	wt_EM_EN_g6d3n10_DMR	919601	919700	1	.	100	.
chr2	.	wt_EM_EN_g6d3n10_DMR	930551	931000	1	.	450	.
chr2	.	wt_EM_EN_g6d3n10_DMR	932351	932750	1	.	400	.
chr2	.	wt_EM_EN_g6d3n10_DMR	987351	987850	1	.	500	.
chr2	.	wt_EM_EN_g6d3n10_DMR	990851	991350	1	.	500	.
chr2	.	wt_EM_EN_g6d3n10_DMR	1005101	1005350	1	.	250	.
chr2	.	wt_EM_EN_g6d3n10_DMR	1017601	1017750	1	.	150	.
chr2	.	wt_EM_EN_g6d3n10_DMR	1026351	1026450	1	.	100	.
chr2	.	wt_EM_EN_g6d3n10_DMR	1037801	1037950	1	.	150	.
chr2	.	wt_EM_EN_g6d3n10_DMR	1038601	1038950	1	.	350	.
chr2	.	wt_EM_EN_g6d3n10_DMR	1065701	1066100	1	.	400	.
chr2	.	wt_EM_EN_g6d3n10_DMR	1075851	1076100	1	.	250	.
chr2	.	wt_EM_EN_g6d3n10_DMR	1089001	1090350	1	.	1350	.
chr2	.	wt_EM_EN_g6d3n10_DMR	1107851	1108050	1	.	200	.
chr2	.	wt_EM_EN_g6d3n10_DMR	1113301	1113600	1	.	300	.
chr2	.	wt_EM_EN_g6d3n10_DMR	1123801	1124050	1	.	250	.
chr2	.	wt_EM_EN_g6d3n10_DMR	1127151	1127250	1	.	100	.
chr2	.	wt_EM_EN_g6d3n10_DMR	1167951	1168300	1	.	350	.
chr2	.	wt_EM_EN_g6d3n10_DMR	1190751	1190900	1	.	150	.
chr2	.	wt_EM_EN_g6d3n10_DMR	1196251	1196350	1	.	100	.
chr2	.	wt_EM_EN_g6d3n10_DMR	1197901	1198500	1	.	600	.
chr2	.	wt_EM_EN_g6d3n10_DMR	1204301	1204900	1	.	600	.
chr2	.	wt_EM_EN_g6d3n10_DMR	1205701	1206000	1	.	300	.
chr2	.	wt_EM_EN_g6d3n10_DMR	1210551	1210900	1	.	350	.
chr2	.	wt_EM_EN_g6d3n10_DMR	1211901	1212000	1	.	100	.
chr2	.	wt_EM_EN_g6d3n10_DMR	1213551	1213700	1	.	150	.
chr2	.	wt_EM_EN_g6d3n10_DMR	1214801	1214950	1	.	150	.
chr2	.	wt_EM_EN_g6d3n10_DMR	1215451	1215600	1	.	150	.
chr2	.	wt_EM_EN_g6d3n10_DMR	1216101	1216250	1	.	150	.
chr2	.	wt_EM_EN_g6d3n10_DMR	1217701	1217950	1	.	250	.
chr2	.	wt_EM_EN_g6d3n10_DMR	1220351	1220500	1	.	150	.
chr2	.	wt_EM_EN_g6d3n10_DMR	1221151	1222300	1	.	1150	.
chr2	.	wt_EM_EN_g6d3n10_DMR	1222701	1223100	1	.	400	.
chr2	.	wt_EM_EN_g6d3n10_DMR	1224201	1224550	1	.	350	.
chr2	.	wt_EM_EN_g6d3n10_DMR	1225101	1225450	1	.	350	.
chr2	.	wt_EM_EN_g6d3n10_DMR	1232151	1232350	1	.	200	.
chr2	.	wt_EM_EN_g6d3n10_DMR	1233101	1233200	1	.	100	.
chr2	.	wt_EM_EN_g6d3n10_DMR	1237001	1237250	1	.	250	.
chr2	.	wt_EM_EN_g6d3n10_DMR	1240551	1241600	1	.	1050	.
chr2	.	wt_EM_EN_g6d3n10_DMR	1242801	1243450	1	.	650	.
chr2	.	wt_EM_EN_g6d3n10_DMR	1244951	1245250	1	.	300	.
chr2	.	wt_EM_EN_g6d3n10_DMR	1247701	1247900	1	.	200	.
chr2	.	wt_EM_EN_g6d3n10_DMR	1263901	1264100	1	.	200	.
chr2	.	wt_EM_EN_g6d3n10_DMR	1271101	1271400	1	.	300	.
chr2	.	wt_EM_EN_g6d3n10_DMR	1278001	1278100	1	.	100	.
chr2	.	wt_EM_EN_g6d3n10_DMR	1286451	1286750	1	.	300	.
chr2	.	wt_EM_EN_g6d3n10_DMR	1292801	1293150	1	.	350	.
chr2	.	wt_EM_EN_g6d3n10_DMR	1294251	1294550	1	.	300	.
chr2	.	wt_EM_EN_g6d3n10_DMR	1296051	1296150	1	.	100	.
chr2	.	wt_EM_EN_g6d3n10_DMR	1297351	1298050	1	.	700	.
chr2	.	wt_EM_EN_g6d3n10_DMR	1305201	1305500	1	.	300	.
chr2	.	wt_EM_EN_g6d3n10_DMR	1306351	1307150	1	.	800	.
chr2	.	wt_EM_EN_g6d3n10_DMR	1310901	1311100	1	.	200	.
chr2	.	wt_EM_EN_g6d3n10_DMR	1312651	1312800	1	.	150	.
chr2	.	wt_EM_EN_g6d3n10_DMR	1314251	1314450	1	.	200	.
chr2	.	wt_EM_EN_g6d3n10_DMR	1318551	1318650	1	.	100	.
chr2	.	wt_EM_EN_g6d3n10_DMR	1341351	1341600	1	.	250	.
chr2	.	wt_EM_EN_g6d3n10_DMR	1343201	1343400	1	.	200	.
chr2	.	wt_EM_EN_g6d3n10_DMR	1344051	1344450	1	.	400	.
chr2	.	wt_EM_EN_g6d3n10_DMR	1345801	1346450	1	.	650	.
chr2	.	wt_EM_EN_g6d3n10_DMR	1346851	1347450	1	.	600	.
chr2	.	wt_EM_EN_g6d3n10_DMR	1362551	1362650	1	.	100	.
chr2	.	wt_EM_EN_g6d3n10_DMR	1367001	1367550	1	.	550	.
chr2	.	wt_EM_EN_g6d3n10_DMR	1370451	1370600	1	.	150	.
chr2	.	wt_EM_EN_g6d3n10_DMR	1371051	1371200	1	.	150	.
chr2	.	wt_EM_EN_g6d3n10_DMR	1383551	1383800	1	.	250	.
chr2	.	wt_EM_EN_g6d3n10_DMR	1395001	1395150	1	.	150	.
chr2	.	wt_EM_EN_g6d3n10_DMR	1408401	1408650	1	.	250	.
chr2	.	wt_EM_EN_g6d3n10_DMR	1410551	1410800	1	.	250	.
chr2	.	wt_EM_EN_g6d3n10_DMR	1422351	1423300	1	.	950	.
chr2	.	wt_EM_EN_g6d3n10_DMR	1429201	1429350	1	.	150	.
chr2	.	wt_EM_EN_g6d3n10_DMR	1433751	1433850	1	.	100	.
chr2	.	wt_EM_EN_g6d3n10_DMR	1438201	1438750	1	.	550	.
chr2	.	wt_EM_EN_g6d3n10_DMR	1439451	1439600	1	.	150	.
chr2	.	wt_EM_EN_g6d3n10_DMR	1444251	1444600	1	.	350	.
chr2	.	wt_EM_EN_g6d3n10_DMR	1456451	1456800	1	.	350	.
chr2	.	wt_EM_EN_g6d3n10_DMR	1465151	1465350	1	.	200	.
chr2	.	wt_EM_EN_g6d3n10_DMR	1466451	1466600	1	.	150	.
chr2	.	wt_EM_EN_g6d3n10_DMR	1483901	1484050	1	.	150	.
chr2	.	wt_EM_EN_g6d3n10_DMR	1484601	1485350	1	.	750	.
chr2	.	wt_EM_EN_g6d3n10_DMR	1523401	1523500	1	.	100	.
chr2	.	wt_EM_EN_g6d3n10_DMR	1538001	1538150	1	.	150	.
chr2	.	wt_EM_EN_g6d3n10_DMR	1540551	1541200	1	.	650	.
chr2	.	wt_EM_EN_g6d3n10_DMR	1546651	1546850	1	.	200	.
chr2	.	wt_EM_EN_g6d3n10_DMR	1567851	1567950	1	.	100	.
chr2	.	wt_EM_EN_g6d3n10_DMR	1579701	1581050	1	.	1350	.
chr2	.	wt_EM_EN_g6d3n10_DMR	1597051	1597900	1	.	850	.
chr2	.	wt_EM_EN_g6d3n10_DMR	1606251	1606700	1	.	450	.
chr2	.	wt_EM_EN_g6d3n10_DMR	1615001	1615600	1	.	600	.
chr2	.	wt_EM_EN_g6d3n10_DMR	1672551	1672750	1	.	200	.
chr2	.	wt_EM_EN_g6d3n10_DMR	1673701	1673800	1	.	100	.
chr2	.	wt_EM_EN_g6d3n10_DMR	1681201	1681600	1	.	400	.
chr2	.	wt_EM_EN_g6d3n10_DMR	1685201	1686150	1	.	950	.
chr2	.	wt_EM_EN_g6d3n10_DMR	1691551	1691650	1	.	100	.
chr2	.	wt_EM_EN_g6d3n10_DMR	1709201	1709950	1	.	750	.
chr2	.	wt_EM_EN_g6d3n10_DMR	1716051	1716450	1	.	400	.
chr2	.	wt_EM_EN_g6d3n10_DMR	1729651	1730400	1	.	750	.
chr2	.	wt_EM_EN_g6d3n10_DMR	1731851	1732050	1	.	200	.
chr2	.	wt_EM_EN_g6d3n10_DMR	1767651	1767900	1	.	250	.
chr2	.	wt_EM_EN_g6d3n10_DMR	1776651	1776850	1	.	200	.
chr2	.	wt_EM_EN_g6d3n10_DMR	1790001	1790400	1	.	400	.
chr2	.	wt_EM_EN_g6d3n10_DMR	1796451	1797200	1	.	750	.
chr2	.	wt_EM_EN_g6d3n10_DMR	1821401	1821600	1	.	200	.
chr2	.	wt_EM_EN_g6d3n10_DMR	1825251	1825350	1	.	100	.
chr2	.	wt_EM_EN_g6d3n10_DMR	1840601	1841050	1	.	450	.
chr2	.	wt_EM_EN_g6d3n10_DMR	1856801	1857100	1	.	300	.
chr2	.	wt_EM_EN_g6d3n10_DMR	1862451	1862700	1	.	250	.
chr2	.	wt_EM_EN_g6d3n10_DMR	1863201	1864100	1	.	900	.
chr2	.	wt_EM_EN_g6d3n10_DMR	1879101	1879200	1	.	100	.
chr2	.	wt_EM_EN_g6d3n10_DMR	1926801	1927050	1	.	250	.
chr2	.	wt_EM_EN_g6d3n10_DMR	1937751	1937900	1	.	150	.
chr2	.	wt_EM_EN_g6d3n10_DMR	1949101	1949450	1	.	350	.
chr2	.	wt_EM_EN_g6d3n10_DMR	1954801	1954950	1	.	150	.
chr2	.	wt_EM_EN_g6d3n10_DMR	1962001	1962550	1	.	550	.
chr2	.	wt_EM_EN_g6d3n10_DMR	1980401	1980800	1	.	400	.
chr2	.	wt_EM_EN_g6d3n10_DMR	1981351	1981750	1	.	400	.
chr2	.	wt_EM_EN_g6d3n10_DMR	1982951	1983050	1	.	100	.
chr2	.	wt_EM_EN_g6d3n10_DMR	2013251	2013400	1	.	150	.
chr2	.	wt_EM_EN_g6d3n10_DMR	2019151	2019400	1	.	250	.
chr2	.	wt_EM_EN_g6d3n10_DMR	2020151	2020250	1	.	100	.
chr2	.	wt_EM_EN_g6d3n10_DMR	2020701	2021150	1	.	450	.
chr2	.	wt_EM_EN_g6d3n10_DMR	2024751	2024950	1	.	200	.
chr2	.	wt_EM_EN_g6d3n10_DMR	2034251	2034350	1	.	100	.
chr2	.	wt_EM_EN_g6d3n10_DMR	2060701	2061100	1	.	400	.
chr2	.	wt_EM_EN_g6d3n10_DMR	2061551	2062500	1	.	950	.
chr2	.	wt_EM_EN_g6d3n10_DMR	2063301	2063500	1	.	200	.
chr2	.	wt_EM_EN_g6d3n10_DMR	2066051	2066700	1	.	650	.
chr2	.	wt_EM_EN_g6d3n10_DMR	2071201	2072150	1	.	950	.
chr2	.	wt_EM_EN_g6d3n10_DMR	2086851	2087050	1	.	200	.
chr2	.	wt_EM_EN_g6d3n10_DMR	2097401	2097900	1	.	500	.
chr2	.	wt_EM_EN_g6d3n10_DMR	2103601	2103750	1	.	150	.
chr2	.	wt_EM_EN_g6d3n10_DMR	2130601	2130800	1	.	200	.
chr2	.	wt_EM_EN_g6d3n10_DMR	2140151	2140250	1	.	100	.
chr2	.	wt_EM_EN_g6d3n10_DMR	2152451	2152750	1	.	300	.
chr2	.	wt_EM_EN_g6d3n10_DMR	2153501	2153750	1	.	250	.
chr2	.	wt_EM_EN_g6d3n10_DMR	2154701	2154950	1	.	250	.
chr2	.	wt_EM_EN_g6d3n10_DMR	2159101	2159200	1	.	100	.
chr2	.	wt_EM_EN_g6d3n10_DMR	2160151	2160450	1	.	300	.
chr2	.	wt_EM_EN_g6d3n10_DMR	2161201	2162350	1	.	1150	.
chr2	.	wt_EM_EN_g6d3n10_DMR	2174251	2174700	1	.	450	.
chr2	.	wt_EM_EN_g6d3n10_DMR	2185551	2185950	1	.	400	.
chr2	.	wt_EM_EN_g6d3n10_DMR	2192751	2193700	1	.	950	.
chr2	.	wt_EM_EN_g6d3n10_DMR	2197301	2197900	1	.	600	.
chr2	.	wt_EM_EN_g6d3n10_DMR	2210851	2211300	1	.	450	.
chr2	.	wt_EM_EN_g6d3n10_DMR	2211901	2212200	1	.	300	.
chr2	.	wt_EM_EN_g6d3n10_DMR	2212851	2213400	1	.	550	.
chr2	.	wt_EM_EN_g6d3n10_DMR	2218601	2219300	1	.	700	.
chr2	.	wt_EM_EN_g6d3n10_DMR	2220001	2220100	1	.	100	.
chr2	.	wt_EM_EN_g6d3n10_DMR	2224951	2225500	1	.	550	.
chr2	.	wt_EM_EN_g6d3n10_DMR	2227501	2227600	1	.	100	.
chr2	.	wt_EM_EN_g6d3n10_DMR	2228301	2228450	1	.	150	.
chr2	.	wt_EM_EN_g6d3n10_DMR	2240151	2240450	1	.	300	.
chr2	.	wt_EM_EN_g6d3n10_DMR	2246951	2247050	1	.	100	.
chr2	.	wt_EM_EN_g6d3n10_DMR	2247951	2248200	1	.	250	.
chr2	.	wt_EM_EN_g6d3n10_DMR	2250601	2250700	1	.	100	.
chr2	.	wt_EM_EN_g6d3n10_DMR	2251401	2251750	1	.	350	.
chr2	.	wt_EM_EN_g6d3n10_DMR	2252901	2253150	1	.	250	.
chr2	.	wt_EM_EN_g6d3n10_DMR	2261651	2262250	1	.	600	.
chr2	.	wt_EM_EN_g6d3n10_DMR	2268551	2268850	1	.	300	.
chr2	.	wt_EM_EN_g6d3n10_DMR	2285451	2285700	1	.	250	.
chr2	.	wt_EM_EN_g6d3n10_DMR	2286851	2287000	1	.	150	.
chr2	.	wt_EM_EN_g6d3n10_DMR	2290101	2290350	1	.	250	.
chr2	.	wt_EM_EN_g6d3n10_DMR	2294651	2295100	1	.	450	.
chr2	.	wt_EM_EN_g6d3n10_DMR	2311351	2311550	1	.	200	.
chr2	.	wt_EM_EN_g6d3n10_DMR	2312201	2312300	1	.	100	.
chr2	.	wt_EM_EN_g6d3n10_DMR	2318851	2319000	1	.	150	.
chr2	.	wt_EM_EN_g6d3n10_DMR	2319501	2319600	1	.	100	.
chr2	.	wt_EM_EN_g6d3n10_DMR	2331651	2332400	1	.	750	.
chr2	.	wt_EM_EN_g6d3n10_DMR	2336201	2336650	1	.	450	.
chr2	.	wt_EM_EN_g6d3n10_DMR	2343701	2343850	1	.	150	.
chr2	.	wt_EM_EN_g6d3n10_DMR	2357301	2357450	1	.	150	.
chr2	.	wt_EM_EN_g6d3n10_DMR	2371751	2371850	1	.	100	.
chr2	.	wt_EM_EN_g6d3n10_DMR	2372201	2372350	1	.	150	.
chr2	.	wt_EM_EN_g6d3n10_DMR	2373501	2373650	1	.	150	.
chr2	.	wt_EM_EN_g6d3n10_DMR	2385901	2386750	1	.	850	.
chr2	.	wt_EM_EN_g6d3n10_DMR	2395351	2395550	1	.	200	.
chr2	.	wt_EM_EN_g6d3n10_DMR	2413651	2414800	1	.	1150	.
chr2	.	wt_EM_EN_g6d3n10_DMR	2425901	2426000	1	.	100	.
chr2	.	wt_EM_EN_g6d3n10_DMR	2428301	2428700	1	.	400	.
chr2	.	wt_EM_EN_g6d3n10_DMR	2456051	2456400	1	.	350	.
chr2	.	wt_EM_EN_g6d3n10_DMR	2460501	2460800	1	.	300	.
chr2	.	wt_EM_EN_g6d3n10_DMR	2471101	2471300	1	.	200	.
chr2	.	wt_EM_EN_g6d3n10_DMR	2471901	2472100	1	.	200	.
chr2	.	wt_EM_EN_g6d3n10_DMR	2500251	2500400	1	.	150	.
chr2	.	wt_EM_EN_g6d3n10_DMR	2514351	2514550	1	.	200	.
chr2	.	wt_EM_EN_g6d3n10_DMR	2515451	2515550	1	.	100	.
chr2	.	wt_EM_EN_g6d3n10_DMR	2515901	2516300	1	.	400	.
chr2	.	wt_EM_EN_g6d3n10_DMR	2517951	2518050	1	.	100	.
chr2	.	wt_EM_EN_g6d3n10_DMR	2518851	2519050	1	.	200	.
chr2	.	wt_EM_EN_g6d3n10_DMR	2519851	2520050	1	.	200	.
chr2	.	wt_EM_EN_g6d3n10_DMR	2536151	2536250	1	.	100	.
chr2	.	wt_EM_EN_g6d3n10_DMR	2537001	2537100	1	.	100	.
chr2	.	wt_EM_EN_g6d3n10_DMR	2549451	2549900	1	.	450	.
chr2	.	wt_EM_EN_g6d3n10_DMR	2591151	2591300	1	.	150	.
chr2	.	wt_EM_EN_g6d3n10_DMR	2600501	2600700	1	.	200	.
chr2	.	wt_EM_EN_g6d3n10_DMR	2601651	2602000	1	.	350	.
chr2	.	wt_EM_EN_g6d3n10_DMR	2607401	2608550	1	.	1150	.
chr2	.	wt_EM_EN_g6d3n10_DMR	2609901	2610150	1	.	250	.
chr2	.	wt_EM_EN_g6d3n10_DMR	2629851	2630700	1	.	850	.
chr2	.	wt_EM_EN_g6d3n10_DMR	2636801	2637250	1	.	450	.
chr2	.	wt_EM_EN_g6d3n10_DMR	2638951	2639400	1	.	450	.
chr2	.	wt_EM_EN_g6d3n10_DMR	2660351	2660500	1	.	150	.
chr2	.	wt_EM_EN_g6d3n10_DMR	2665551	2665650	1	.	100	.
chr2	.	wt_EM_EN_g6d3n10_DMR	2672701	2672950	1	.	250	.
chr2	.	wt_EM_EN_g6d3n10_DMR	2681001	2681100	1	.	100	.
chr2	.	wt_EM_EN_g6d3n10_DMR	2681901	2682250	1	.	350	.
chr2	.	wt_EM_EN_g6d3n10_DMR	2708151	2708250	1	.	100	.
chr2	.	wt_EM_EN_g6d3n10_DMR	2724451	2724550	1	.	100	.
chr2	.	wt_EM_EN_g6d3n10_DMR	2727401	2727800	1	.	400	.
chr2	.	wt_EM_EN_g6d3n10_DMR	2729601	2730000	1	.	400	.
chr2	.	wt_EM_EN_g6d3n10_DMR	2730751	2730850	1	.	100	.
chr2	.	wt_EM_EN_g6d3n10_DMR	2744501	2744700	1	.	200	.
chr2	.	wt_EM_EN_g6d3n10_DMR	2762801	2763000	1	.	200	.
chr2	.	wt_EM_EN_g6d3n10_DMR	2820551	2821350	1	.	800	.
chr2	.	wt_EM_EN_g6d3n10_DMR	2821951	2822300	1	.	350	.
chr2	.	wt_EM_EN_g6d3n10_DMR	2837601	2838150	1	.	550	.
chr2	.	wt_EM_EN_g6d3n10_DMR	2844751	2844850	1	.	100	.
chr2	.	wt_EM_EN_g6d3n10_DMR	2853951	2854300	1	.	350	.
chr2	.	wt_EM_EN_g6d3n10_DMR	2867651	2867900	1	.	250	.
chr2	.	wt_EM_EN_g6d3n10_DMR	2869501	2869950	1	.	450	.
chr2	.	wt_EM_EN_g6d3n10_DMR	2870901	2871200	1	.	300	.
chr2	.	wt_EM_EN_g6d3n10_DMR	2886301	2887150	1	.	850	.
chr2	.	wt_EM_EN_g6d3n10_DMR	2889801	2890000	1	.	200	.
chr2	.	wt_EM_EN_g6d3n10_DMR	2890401	2891400	1	.	1000	.
chr2	.	wt_EM_EN_g6d3n10_DMR	2911351	2911750	1	.	400	.
chr2	.	wt_EM_EN_g6d3n10_DMR	2912351	2912750	1	.	400	.
chr2	.	wt_EM_EN_g6d3n10_DMR	2913451	2913600	1	.	150	.
chr2	.	wt_EM_EN_g6d3n10_DMR	2940851	2941150	1	.	300	.
chr2	.	wt_EM_EN_g6d3n10_DMR	2946651	2947250	1	.	600	.
chr2	.	wt_EM_EN_g6d3n10_DMR	2947951	2948050	1	.	100	.
chr2	.	wt_EM_EN_g6d3n10_DMR	2948651	2948750	1	.	100	.
chr2	.	wt_EM_EN_g6d3n10_DMR	2949901	2950050	1	.	150	.
chr2	.	wt_EM_EN_g6d3n10_DMR	2962301	2963250	1	.	950	.
chr2	.	wt_EM_EN_g6d3n10_DMR	2964751	2965200	1	.	450	.
chr2	.	wt_EM_EN_g6d3n10_DMR	2980051	2980450	1	.	400	.
chr2	.	wt_EM_EN_g6d3n10_DMR	2983951	2985050	1	.	1100	.
chr2	.	wt_EM_EN_g6d3n10_DMR	2986301	2987250	1	.	950	.
chr2	.	wt_EM_EN_g6d3n10_DMR	2988051	2988600	1	.	550	.
chr2	.	wt_EM_EN_g6d3n10_DMR	2989051	2989300	1	.	250	.
chr2	.	wt_EM_EN_g6d3n10_DMR	2990501	2991000	1	.	500	.
chr2	.	wt_EM_EN_g6d3n10_DMR	2991951	2992400	1	.	450	.
chr2	.	wt_EM_EN_g6d3n10_DMR	2994051	2994300	1	.	250	.
chr2	.	wt_EM_EN_g6d3n10_DMR	3005051	3005450	1	.	400	.
chr2	.	wt_EM_EN_g6d3n10_DMR	3013651	3013750	1	.	100	.
chr2	.	wt_EM_EN_g6d3n10_DMR	3030201	3030650	1	.	450	.
chr2	.	wt_EM_EN_g6d3n10_DMR	3034051	3034200	1	.	150	.
chr2	.	wt_EM_EN_g6d3n10_DMR	3039951	3040050	1	.	100	.
chr2	.	wt_EM_EN_g6d3n10_DMR	3058001	3058900	1	.	900	.
chr2	.	wt_EM_EN_g6d3n10_DMR	3088451	3088600	1	.	150	.
chr2	.	wt_EM_EN_g6d3n10_DMR	3111551	3111800	1	.	250	.
chr2	.	wt_EM_EN_g6d3n10_DMR	3112501	3113050	1	.	550	.
chr2	.	wt_EM_EN_g6d3n10_DMR	3137901	3138050	1	.	150	.
chr2	.	wt_EM_EN_g6d3n10_DMR	3157501	3158500	1	.	1000	.
chr2	.	wt_EM_EN_g6d3n10_DMR	3160151	3160250	1	.	100	.
chr2	.	wt_EM_EN_g6d3n10_DMR	3168051	3168200	1	.	150	.
chr2	.	wt_EM_EN_g6d3n10_DMR	3169201	3169300	1	.	100	.
chr2	.	wt_EM_EN_g6d3n10_DMR	3175501	3175700	1	.	200	.
chr2	.	wt_EM_EN_g6d3n10_DMR	3186151	3186250	1	.	100	.
chr2	.	wt_EM_EN_g6d3n10_DMR	3186801	3187150	1	.	350	.
chr2	.	wt_EM_EN_g6d3n10_DMR	3191151	3191250	1	.	100	.
chr2	.	wt_EM_EN_g6d3n10_DMR	3193001	3193250	1	.	250	.
chr2	.	wt_EM_EN_g6d3n10_DMR	3199851	3200200	1	.	350	.
chr2	.	wt_EM_EN_g6d3n10_DMR	3211201	3211350	1	.	150	.
chr2	.	wt_EM_EN_g6d3n10_DMR	3528851	3529100	1	.	250	.
chr2	.	wt_EM_EN_g6d3n10_DMR	3530801	3531200	1	.	400	.
chr2	.	wt_EM_EN_g6d3n10_DMR	3533801	3534150	1	.	350	.
chr2	.	wt_EM_EN_g6d3n10_DMR	3550151	3550250	1	.	100	.
chr2	.	wt_EM_EN_g6d3n10_DMR	3562351	3562450	1	.	100	.
chr2	.	wt_EM_EN_g6d3n10_DMR	3586901	3587200	1	.	300	.
chr2	.	wt_EM_EN_g6d3n10_DMR	3607151	3607300	1	.	150	.
chr2	.	wt_EM_EN_g6d3n10_DMR	3628751	3629300	1	.	550	.
chr2	.	wt_EM_EN_g6d3n10_DMR	3672201	3672650	1	.	450	.
chr2	.	wt_EM_EN_g6d3n10_DMR	3682051	3682200	1	.	150	.
chr2	.	wt_EM_EN_g6d3n10_DMR	3717051	3717400	1	.	350	.
chr2	.	wt_EM_EN_g6d3n10_DMR	3725101	3725400	1	.	300	.
chr2	.	wt_EM_EN_g6d3n10_DMR	3725901	3726000	1	.	100	.
chr2	.	wt_EM_EN_g6d3n10_DMR	3753801	3754350	1	.	550	.
chr2	.	wt_EM_EN_g6d3n10_DMR	3754801	3755900	1	.	1100	.
chr2	.	wt_EM_EN_g6d3n10_DMR	3756301	3756400	1	.	100	.
chr2	.	wt_EM_EN_g6d3n10_DMR	3784951	3785050	1	.	100	.
chr2	.	wt_EM_EN_g6d3n10_DMR	3786351	3786550	1	.	200	.
chr2	.	wt_EM_EN_g6d3n10_DMR	3806501	3807250	1	.	750	.
chr2	.	wt_EM_EN_g6d3n10_DMR	3809401	3809500	1	.	100	.
chr2	.	wt_EM_EN_g6d3n10_DMR	3809851	3810650	1	.	800	.
chr2	.	wt_EM_EN_g6d3n10_DMR	3832251	3832350	1	.	100	.
chr2	.	wt_EM_EN_g6d3n10_DMR	3839501	3839900	1	.	400	.
chr2	.	wt_EM_EN_g6d3n10_DMR	3910101	3910450	1	.	350	.
chr2	.	wt_EM_EN_g6d3n10_DMR	3910851	3911300	1	.	450	.
chr2	.	wt_EM_EN_g6d3n10_DMR	3922601	3922950	1	.	350	.
chr2	.	wt_EM_EN_g6d3n10_DMR	3933651	3933750	1	.	100	.
chr2	.	wt_EM_EN_g6d3n10_DMR	3934451	3935200	1	.	750	.
chr2	.	wt_EM_EN_g6d3n10_DMR	3936801	3938150	1	.	1350	.
chr2	.	wt_EM_EN_g6d3n10_DMR	3939951	3940350	1	.	400	.
chr2	.	wt_EM_EN_g6d3n10_DMR	3942001	3942350	1	.	350	.
chr2	.	wt_EM_EN_g6d3n10_DMR	3943351	3943450	1	.	100	.
chr2	.	wt_EM_EN_g6d3n10_DMR	3944051	3944500	1	.	450	.
chr2	.	wt_EM_EN_g6d3n10_DMR	3944901	3945000	1	.	100	.
chr2	.	wt_EM_EN_g6d3n10_DMR	4002251	4002600	1	.	350	.
chr2	.	wt_EM_EN_g6d3n10_DMR	4014301	4014700	1	.	400	.
chr2	.	wt_EM_EN_g6d3n10_DMR	4029201	4029400	1	.	200	.
chr2	.	wt_EM_EN_g6d3n10_DMR	4030001	4030400	1	.	400	.
chr2	.	wt_EM_EN_g6d3n10_DMR	4034401	4034950	1	.	550	.
chr2	.	wt_EM_EN_g6d3n10_DMR	4038001	4038100	1	.	100	.
chr2	.	wt_EM_EN_g6d3n10_DMR	4038501	4038900	1	.	400	.
chr2	.	wt_EM_EN_g6d3n10_DMR	4041201	4041450	1	.	250	.
chr2	.	wt_EM_EN_g6d3n10_DMR	4043151	4043250	1	.	100	.
chr2	.	wt_EM_EN_g6d3n10_DMR	4085101	4085200	1	.	100	.
chr2	.	wt_EM_EN_g6d3n10_DMR	4085851	4086000	1	.	150	.
chr2	.	wt_EM_EN_g6d3n10_DMR	4086351	4087000	1	.	650	.
chr2	.	wt_EM_EN_g6d3n10_DMR	4087851	4088700	1	.	850	.
chr2	.	wt_EM_EN_g6d3n10_DMR	4095701	4096050	1	.	350	.
chr2	.	wt_EM_EN_g6d3n10_DMR	4109451	4109600	1	.	150	.
chr2	.	wt_EM_EN_g6d3n10_DMR	4111151	4111300	1	.	150	.
chr2	.	wt_EM_EN_g6d3n10_DMR	4113851	4114150	1	.	300	.
chr2	.	wt_EM_EN_g6d3n10_DMR	4146901	4147300	1	.	400	.
chr2	.	wt_EM_EN_g6d3n10_DMR	4147901	4148300	1	.	400	.
chr2	.	wt_EM_EN_g6d3n10_DMR	4151701	4151800	1	.	100	.
chr2	.	wt_EM_EN_g6d3n10_DMR	4153601	4155200	1	.	1600	.
chr2	.	wt_EM_EN_g6d3n10_DMR	4253651	4253750	1	.	100	.
chr2	.	wt_EM_EN_g6d3n10_DMR	4258101	4258300	1	.	200	.
chr2	.	wt_EM_EN_g6d3n10_DMR	4271601	4271850	1	.	250	.
chr2	.	wt_EM_EN_g6d3n10_DMR	4273651	4273750	1	.	100	.
chr2	.	wt_EM_EN_g6d3n10_DMR	4274251	4274450	1	.	200	.
chr2	.	wt_EM_EN_g6d3n10_DMR	4274951	4275150	1	.	200	.
chr2	.	wt_EM_EN_g6d3n10_DMR	4276701	4276800	1	.	100	.
chr2	.	wt_EM_EN_g6d3n10_DMR	4277301	4277750	1	.	450	.
chr2	.	wt_EM_EN_g6d3n10_DMR	4279051	4279350	1	.	300	.
chr2	.	wt_EM_EN_g6d3n10_DMR	4299401	4299550	1	.	150	.
chr2	.	wt_EM_EN_g6d3n10_DMR	4303151	4303300	1	.	150	.
chr2	.	wt_EM_EN_g6d3n10_DMR	4303701	4305000	1	.	1300	.
chr2	.	wt_EM_EN_g6d3n10_DMR	4315301	4315750	1	.	450	.
chr2	.	wt_EM_EN_g6d3n10_DMR	4320501	4320600	1	.	100	.
chr2	.	wt_EM_EN_g6d3n10_DMR	4333001	4333400	1	.	400	.
chr2	.	wt_EM_EN_g6d3n10_DMR	4334351	4334600	1	.	250	.
chr2	.	wt_EM_EN_g6d3n10_DMR	4339501	4339700	1	.	200	.
chr2	.	wt_EM_EN_g6d3n10_DMR	4347751	4348100	1	.	350	.
chr2	.	wt_EM_EN_g6d3n10_DMR	4359901	4360100	1	.	200	.
chr2	.	wt_EM_EN_g6d3n10_DMR	4363101	4363500	1	.	400	.
chr2	.	wt_EM_EN_g6d3n10_DMR	4368601	4369150	1	.	550	.
chr2	.	wt_EM_EN_g6d3n10_DMR	4430351	4430450	1	.	100	.
chr2	.	wt_EM_EN_g6d3n10_DMR	4430851	4430950	1	.	100	.
chr2	.	wt_EM_EN_g6d3n10_DMR	4434901	4435600	1	.	700	.
chr2	.	wt_EM_EN_g6d3n10_DMR	4439551	4439750	1	.	200	.
chr2	.	wt_EM_EN_g6d3n10_DMR	4445651	4446000	1	.	350	.
chr2	.	wt_EM_EN_g6d3n10_DMR	4447201	4447350	1	.	150	.
chr2	.	wt_EM_EN_g6d3n10_DMR	4456051	4456450	1	.	400	.
chr2	.	wt_EM_EN_g6d3n10_DMR	4457401	4457650	1	.	250	.
chr2	.	wt_EM_EN_g6d3n10_DMR	4463701	4463900	1	.	200	.
chr2	.	wt_EM_EN_g6d3n10_DMR	4464301	4464600	1	.	300	.
chr2	.	wt_EM_EN_g6d3n10_DMR	4466851	4467000	1	.	150	.
chr2	.	wt_EM_EN_g6d3n10_DMR	4481001	4481150	1	.	150	.
chr2	.	wt_EM_EN_g6d3n10_DMR	4493051	4493250	1	.	200	.
chr2	.	wt_EM_EN_g6d3n10_DMR	4561851	4562250	1	.	400	.
chr2	.	wt_EM_EN_g6d3n10_DMR	4597401	4597800	1	.	400	.
chr2	.	wt_EM_EN_g6d3n10_DMR	4629351	4629450	1	.	100	.
chr2	.	wt_EM_EN_g6d3n10_DMR	4630851	4631150	1	.	300	.
chr2	.	wt_EM_EN_g6d3n10_DMR	4642551	4642800	1	.	250	.
chr2	.	wt_EM_EN_g6d3n10_DMR	4655001	4655550	1	.	550	.
chr2	.	wt_EM_EN_g6d3n10_DMR	4656101	4656450	1	.	350	.
chr2	.	wt_EM_EN_g6d3n10_DMR	4657001	4657100	1	.	100	.
chr2	.	wt_EM_EN_g6d3n10_DMR	4658101	4658700	1	.	600	.
chr2	.	wt_EM_EN_g6d3n10_DMR	4662051	4662900	1	.	850	.
chr2	.	wt_EM_EN_g6d3n10_DMR	4663401	4663550	1	.	150	.
chr2	.	wt_EM_EN_g6d3n10_DMR	4675651	4676200	1	.	550	.
chr2	.	wt_EM_EN_g6d3n10_DMR	4676551	4676750	1	.	200	.
chr2	.	wt_EM_EN_g6d3n10_DMR	4679501	4679600	1	.	100	.
chr2	.	wt_EM_EN_g6d3n10_DMR	4749701	4749800	1	.	100	.
chr2	.	wt_EM_EN_g6d3n10_DMR	4752101	4752400	1	.	300	.
chr2	.	wt_EM_EN_g6d3n10_DMR	4753851	4754100	1	.	250	.
chr2	.	wt_EM_EN_g6d3n10_DMR	4755601	4756200	1	.	600	.
chr2	.	wt_EM_EN_g6d3n10_DMR	4757751	4757850	1	.	100	.
chr2	.	wt_EM_EN_g6d3n10_DMR	4758501	4758600	1	.	100	.
chr2	.	wt_EM_EN_g6d3n10_DMR	4763101	4763550	1	.	450	.
chr2	.	wt_EM_EN_g6d3n10_DMR	4765451	4765850	1	.	400	.
chr2	.	wt_EM_EN_g6d3n10_DMR	4768401	4768950	1	.	550	.
chr2	.	wt_EM_EN_g6d3n10_DMR	4770251	4770950	1	.	700	.
chr2	.	wt_EM_EN_g6d3n10_DMR	4771501	4772200	1	.	700	.
chr2	.	wt_EM_EN_g6d3n10_DMR	4773201	4773500	1	.	300	.
chr2	.	wt_EM_EN_g6d3n10_DMR	4776901	4777100	1	.	200	.
chr2	.	wt_EM_EN_g6d3n10_DMR	4779251	4779350	1	.	100	.
chr2	.	wt_EM_EN_g6d3n10_DMR	4780151	4780300	1	.	150	.
chr2	.	wt_EM_EN_g6d3n10_DMR	4792301	4792700	1	.	400	.
chr2	.	wt_EM_EN_g6d3n10_DMR	4793501	4793850	1	.	350	.
chr2	.	wt_EM_EN_g6d3n10_DMR	4794201	4794500	1	.	300	.
chr2	.	wt_EM_EN_g6d3n10_DMR	4797501	4797600	1	.	100	.
chr2	.	wt_EM_EN_g6d3n10_DMR	4805701	4806350	1	.	650	.
chr2	.	wt_EM_EN_g6d3n10_DMR	4835651	4835750	1	.	100	.
chr2	.	wt_EM_EN_g6d3n10_DMR	4836751	4837000	1	.	250	.
chr2	.	wt_EM_EN_g6d3n10_DMR	4840701	4841000	1	.	300	.
chr2	.	wt_EM_EN_g6d3n10_DMR	4876251	4876700	1	.	450	.
chr2	.	wt_EM_EN_g6d3n10_DMR	4878351	4878500	1	.	150	.
chr2	.	wt_EM_EN_g6d3n10_DMR	4916801	4916900	1	.	100	.
chr2	.	wt_EM_EN_g6d3n10_DMR	4948551	4948800	1	.	250	.
chr2	.	wt_EM_EN_g6d3n10_DMR	4951251	4952450	1	.	1200	.
chr2	.	wt_EM_EN_g6d3n10_DMR	4953001	4953300	1	.	300	.
chr2	.	wt_EM_EN_g6d3n10_DMR	4953651	4955600	1	.	1950	.
chr2	.	wt_EM_EN_g6d3n10_DMR	5003151	5003550	1	.	400	.
chr2	.	wt_EM_EN_g6d3n10_DMR	5009401	5009550	1	.	150	.
chr2	.	wt_EM_EN_g6d3n10_DMR	5010001	5010100	1	.	100	.
chr2	.	wt_EM_EN_g6d3n10_DMR	5016301	5016900	1	.	600	.
chr2	.	wt_EM_EN_g6d3n10_DMR	5030401	5030500	1	.	100	.
chr2	.	wt_EM_EN_g6d3n10_DMR	5061501	5062100	1	.	600	.
chr2	.	wt_EM_EN_g6d3n10_DMR	5063551	5063650	1	.	100	.
chr2	.	wt_EM_EN_g6d3n10_DMR	5066301	5066700	1	.	400	.
chr2	.	wt_EM_EN_g6d3n10_DMR	5080151	5080300	1	.	150	.
chr2	.	wt_EM_EN_g6d3n10_DMR	5090151	5090400	1	.	250	.
chr2	.	wt_EM_EN_g6d3n10_DMR	5091001	5091350	1	.	350	.
chr2	.	wt_EM_EN_g6d3n10_DMR	5091701	5091950	1	.	250	.
chr2	.	wt_EM_EN_g6d3n10_DMR	5161151	5161350	1	.	200	.
chr2	.	wt_EM_EN_g6d3n10_DMR	5165101	5165400	1	.	300	.
chr2	.	wt_EM_EN_g6d3n10_DMR	5165851	5165950	1	.	100	.
chr2	.	wt_EM_EN_g6d3n10_DMR	5166851	5167250	1	.	400	.
chr2	.	wt_EM_EN_g6d3n10_DMR	5172351	5172550	1	.	200	.
chr2	.	wt_EM_EN_g6d3n10_DMR	5184851	5185150	1	.	300	.
chr2	.	wt_EM_EN_g6d3n10_DMR	5185901	5186800	1	.	900	.
chr2	.	wt_EM_EN_g6d3n10_DMR	5239101	5239200	1	.	100	.
chr2	.	wt_EM_EN_g6d3n10_DMR	5246051	5246250	1	.	200	.
chr2	.	wt_EM_EN_g6d3n10_DMR	5254351	5254650	1	.	300	.
chr2	.	wt_EM_EN_g6d3n10_DMR	5255301	5255600	1	.	300	.
chr2	.	wt_EM_EN_g6d3n10_DMR	5278651	5278800	1	.	150	.
chr2	.	wt_EM_EN_g6d3n10_DMR	5301951	5303350	1	.	1400	.
chr2	.	wt_EM_EN_g6d3n10_DMR	5325651	5326800	1	.	1150	.
chr2	.	wt_EM_EN_g6d3n10_DMR	5330751	5331400	1	.	650	.
chr2	.	wt_EM_EN_g6d3n10_DMR	5344151	5344350	1	.	200	.
chr2	.	wt_EM_EN_g6d3n10_DMR	5392251	5392600	1	.	350	.
chr2	.	wt_EM_EN_g6d3n10_DMR	5393251	5393900	1	.	650	.
chr2	.	wt_EM_EN_g6d3n10_DMR	5407651	5407900	1	.	250	.
chr2	.	wt_EM_EN_g6d3n10_DMR	5409901	5410050	1	.	150	.
chr2	.	wt_EM_EN_g6d3n10_DMR	5410601	5410850	1	.	250	.
chr2	.	wt_EM_EN_g6d3n10_DMR	5412051	5412250	1	.	200	.
chr2	.	wt_EM_EN_g6d3n10_DMR	5413151	5413350	1	.	200	.
chr2	.	wt_EM_EN_g6d3n10_DMR	5414351	5414900	1	.	550	.
chr2	.	wt_EM_EN_g6d3n10_DMR	5416301	5416550	1	.	250	.
chr2	.	wt_EM_EN_g6d3n10_DMR	5429551	5429900	1	.	350	.
chr2	.	wt_EM_EN_g6d3n10_DMR	5432501	5432650	1	.	150	.
chr2	.	wt_EM_EN_g6d3n10_DMR	5433401	5433850	1	.	450	.
chr2	.	wt_EM_EN_g6d3n10_DMR	5436901	5437150	1	.	250	.
chr2	.	wt_EM_EN_g6d3n10_DMR	5443651	5444000	1	.	350	.
chr2	.	wt_EM_EN_g6d3n10_DMR	5444701	5445600	1	.	900	.
chr2	.	wt_EM_EN_g6d3n10_DMR	5471951	5472050	1	.	100	.
chr2	.	wt_EM_EN_g6d3n10_DMR	5511501	5512150	1	.	650	.
chr2	.	wt_EM_EN_g6d3n10_DMR	5512851	5513300	1	.	450	.
chr2	.	wt_EM_EN_g6d3n10_DMR	5513701	5514050	1	.	350	.
chr2	.	wt_EM_EN_g6d3n10_DMR	5522701	5522850	1	.	150	.
chr2	.	wt_EM_EN_g6d3n10_DMR	5549451	5549600	1	.	150	.
chr2	.	wt_EM_EN_g6d3n10_DMR	5592251	5592850	1	.	600	.
chr2	.	wt_EM_EN_g6d3n10_DMR	5616101	5617050	1	.	950	.
chr2	.	wt_EM_EN_g6d3n10_DMR	5650601	5650700	1	.	100	.
chr2	.	wt_EM_EN_g6d3n10_DMR	5651451	5652050	1	.	600	.
chr2	.	wt_EM_EN_g6d3n10_DMR	5652901	5653000	1	.	100	.
chr2	.	wt_EM_EN_g6d3n10_DMR	5673601	5673800	1	.	200	.
chr2	.	wt_EM_EN_g6d3n10_DMR	5678051	5678350	1	.	300	.
chr2	.	wt_EM_EN_g6d3n10_DMR	5685201	5685400	1	.	200	.
chr2	.	wt_EM_EN_g6d3n10_DMR	5698601	5698700	1	.	100	.
chr2	.	wt_EM_EN_g6d3n10_DMR	5729851	5730050	1	.	200	.
chr2	.	wt_EM_EN_g6d3n10_DMR	5746101	5746500	1	.	400	.
chr2	.	wt_EM_EN_g6d3n10_DMR	5754701	5754800	1	.	100	.
chr2	.	wt_EM_EN_g6d3n10_DMR	5757951	5758300	1	.	350	.
chr2	.	wt_EM_EN_g6d3n10_DMR	5759151	5759300	1	.	150	.
chr2	.	wt_EM_EN_g6d3n10_DMR	5781401	5781550	1	.	150	.
chr2	.	wt_EM_EN_g6d3n10_DMR	5783751	5783850	1	.	100	.
chr2	.	wt_EM_EN_g6d3n10_DMR	5786201	5786400	1	.	200	.
chr2	.	wt_EM_EN_g6d3n10_DMR	5795301	5795400	1	.	100	.
chr2	.	wt_EM_EN_g6d3n10_DMR	5831001	5831300	1	.	300	.
chr2	.	wt_EM_EN_g6d3n10_DMR	5834851	5835000	1	.	150	.
chr2	.	wt_EM_EN_g6d3n10_DMR	5873201	5873600	1	.	400	.
chr2	.	wt_EM_EN_g6d3n10_DMR	5903251	5903350	1	.	100	.
chr2	.	wt_EM_EN_g6d3n10_DMR	5906501	5906600	1	.	100	.
chr2	.	wt_EM_EN_g6d3n10_DMR	5930301	5930450	1	.	150	.
chr2	.	wt_EM_EN_g6d3n10_DMR	5931651	5932050	1	.	400	.
chr2	.	wt_EM_EN_g6d3n10_DMR	5945851	5946000	1	.	150	.
chr2	.	wt_EM_EN_g6d3n10_DMR	5949051	5949450	1	.	400	.
chr2	.	wt_EM_EN_g6d3n10_DMR	5950701	5951700	1	.	1000	.
chr2	.	wt_EM_EN_g6d3n10_DMR	5952951	5954850	1	.	1900	.
chr2	.	wt_EM_EN_g6d3n10_DMR	5956301	5956800	1	.	500	.
chr2	.	wt_EM_EN_g6d3n10_DMR	5976201	5976550	1	.	350	.
chr2	.	wt_EM_EN_g6d3n10_DMR	5989251	5989450	1	.	200	.
chr2	.	wt_EM_EN_g6d3n10_DMR	5989801	5990800	1	.	1000	.
chr2	.	wt_EM_EN_g6d3n10_DMR	6009901	6010050	1	.	150	.
chr2	.	wt_EM_EN_g6d3n10_DMR	6010701	6010900	1	.	200	.
chr2	.	wt_EM_EN_g6d3n10_DMR	6019951	6020350	1	.	400	.
chr2	.	wt_EM_EN_g6d3n10_DMR	6028601	6028750	1	.	150	.
chr2	.	wt_EM_EN_g6d3n10_DMR	6043551	6043800	1	.	250	.
chr2	.	wt_EM_EN_g6d3n10_DMR	6054601	6055250	1	.	650	.
chr2	.	wt_EM_EN_g6d3n10_DMR	6055651	6055900	1	.	250	.
chr2	.	wt_EM_EN_g6d3n10_DMR	6061401	6061500	1	.	100	.
chr2	.	wt_EM_EN_g6d3n10_DMR	6091451	6091600	1	.	150	.
chr2	.	wt_EM_EN_g6d3n10_DMR	6092901	6093000	1	.	100	.
chr2	.	wt_EM_EN_g6d3n10_DMR	6093951	6094050	1	.	100	.
chr2	.	wt_EM_EN_g6d3n10_DMR	6096001	6096200	1	.	200	.
chr2	.	wt_EM_EN_g6d3n10_DMR	6096601	6096700	1	.	100	.
chr2	.	wt_EM_EN_g6d3n10_DMR	6101301	6101650	1	.	350	.
chr2	.	wt_EM_EN_g6d3n10_DMR	6169501	6169650	1	.	150	.
chr2	.	wt_EM_EN_g6d3n10_DMR	6170451	6170650	1	.	200	.
chr2	.	wt_EM_EN_g6d3n10_DMR	6179701	6180050	1	.	350	.
chr2	.	wt_EM_EN_g6d3n10_DMR	6198451	6198650	1	.	200	.
chr2	.	wt_EM_EN_g6d3n10_DMR	6204001	6204400	1	.	400	.
chr2	.	wt_EM_EN_g6d3n10_DMR	6212001	6212450	1	.	450	.
chr2	.	wt_EM_EN_g6d3n10_DMR	6214301	6214950	1	.	650	.
chr2	.	wt_EM_EN_g6d3n10_DMR	6234101	6234400	1	.	300	.
chr2	.	wt_EM_EN_g6d3n10_DMR	6241751	6241850	1	.	100	.
chr2	.	wt_EM_EN_g6d3n10_DMR	6242501	6243600	1	.	1100	.
chr2	.	wt_EM_EN_g6d3n10_DMR	6256201	6256400	1	.	200	.
chr2	.	wt_EM_EN_g6d3n10_DMR	6269201	6269550	1	.	350	.
chr2	.	wt_EM_EN_g6d3n10_DMR	6277651	6277800	1	.	150	.
chr2	.	wt_EM_EN_g6d3n10_DMR	6278151	6278450	1	.	300	.
chr2	.	wt_EM_EN_g6d3n10_DMR	6281651	6282050	1	.	400	.
chr2	.	wt_EM_EN_g6d3n10_DMR	6283901	6284000	1	.	100	.
chr2	.	wt_EM_EN_g6d3n10_DMR	6300301	6300450	1	.	150	.
chr2	.	wt_EM_EN_g6d3n10_DMR	6313201	6313500	1	.	300	.
chr2	.	wt_EM_EN_g6d3n10_DMR	6327901	6328350	1	.	450	.
chr2	.	wt_EM_EN_g6d3n10_DMR	6356701	6356900	1	.	200	.
chr2	.	wt_EM_EN_g6d3n10_DMR	6368751	6369300	1	.	550	.
chr2	.	wt_EM_EN_g6d3n10_DMR	6373151	6373550	1	.	400	.
chr2	.	wt_EM_EN_g6d3n10_DMR	6378351	6378450	1	.	100	.
chr2	.	wt_EM_EN_g6d3n10_DMR	6381101	6381550	1	.	450	.
chr2	.	wt_EM_EN_g6d3n10_DMR	6382451	6382900	1	.	450	.
chr2	.	wt_EM_EN_g6d3n10_DMR	6385451	6385750	1	.	300	.
chr2	.	wt_EM_EN_g6d3n10_DMR	6392051	6392150	1	.	100	.
chr2	.	wt_EM_EN_g6d3n10_DMR	6397451	6398000	1	.	550	.
chr2	.	wt_EM_EN_g6d3n10_DMR	6405351	6405750	1	.	400	.
chr2	.	wt_EM_EN_g6d3n10_DMR	6409551	6409800	1	.	250	.
chr2	.	wt_EM_EN_g6d3n10_DMR	6418451	6419000	1	.	550	.
chr2	.	wt_EM_EN_g6d3n10_DMR	6447151	6447550	1	.	400	.
chr2	.	wt_EM_EN_g6d3n10_DMR	6457301	6457800	1	.	500	.
chr2	.	wt_EM_EN_g6d3n10_DMR	6476651	6476900	1	.	250	.
chr2	.	wt_EM_EN_g6d3n10_DMR	6479901	6480350	1	.	450	.
chr2	.	wt_EM_EN_g6d3n10_DMR	6489701	6489900	1	.	200	.
chr2	.	wt_EM_EN_g6d3n10_DMR	6490601	6490750	1	.	150	.
chr2	.	wt_EM_EN_g6d3n10_DMR	6493501	6493700	1	.	200	.
chr2	.	wt_EM_EN_g6d3n10_DMR	6495401	6495800	1	.	400	.
chr2	.	wt_EM_EN_g6d3n10_DMR	6497851	6498250	1	.	400	.
chr2	.	wt_EM_EN_g6d3n10_DMR	6507101	6507400	1	.	300	.
chr2	.	wt_EM_EN_g6d3n10_DMR	6522951	6524100	1	.	1150	.
chr2	.	wt_EM_EN_g6d3n10_DMR	6531351	6531750	1	.	400	.
chr2	.	wt_EM_EN_g6d3n10_DMR	6545801	6546500	1	.	700	.
chr2	.	wt_EM_EN_g6d3n10_DMR	6552101	6552300	1	.	200	.
chr2	.	wt_EM_EN_g6d3n10_DMR	6552701	6553850	1	.	1150	.
chr2	.	wt_EM_EN_g6d3n10_DMR	6566951	6567050	1	.	100	.
chr2	.	wt_EM_EN_g6d3n10_DMR	6569101	6569550	1	.	450	.
chr2	.	wt_EM_EN_g6d3n10_DMR	6595101	6595500	1	.	400	.
chr2	.	wt_EM_EN_g6d3n10_DMR	6597201	6597400	1	.	200	.
chr2	.	wt_EM_EN_g6d3n10_DMR	6615151	6615350	1	.	200	.
chr2	.	wt_EM_EN_g6d3n10_DMR	6634201	6634400	1	.	200	.
chr2	.	wt_EM_EN_g6d3n10_DMR	6642801	6642900	1	.	100	.
chr2	.	wt_EM_EN_g6d3n10_DMR	6644101	6644600	1	.	500	.
chr2	.	wt_EM_EN_g6d3n10_DMR	6664851	6664950	1	.	100	.
chr2	.	wt_EM_EN_g6d3n10_DMR	6667751	6667900	1	.	150	.
chr2	.	wt_EM_EN_g6d3n10_DMR	6668451	6668600	1	.	150	.
chr2	.	wt_EM_EN_g6d3n10_DMR	6688501	6689050	1	.	550	.
chr2	.	wt_EM_EN_g6d3n10_DMR	6694051	6694350	1	.	300	.
chr2	.	wt_EM_EN_g6d3n10_DMR	6698301	6698600	1	.	300	.
chr2	.	wt_EM_EN_g6d3n10_DMR	6703001	6703550	1	.	550	.
chr2	.	wt_EM_EN_g6d3n10_DMR	6704301	6704400	1	.	100	.
chr2	.	wt_EM_EN_g6d3n10_DMR	6743301	6743700	1	.	400	.
chr2	.	wt_EM_EN_g6d3n10_DMR	6744301	6744450	1	.	150	.
chr2	.	wt_EM_EN_g6d3n10_DMR	6745201	6745300	1	.	100	.
chr2	.	wt_EM_EN_g6d3n10_DMR	6749201	6749350	1	.	150	.
chr2	.	wt_EM_EN_g6d3n10_DMR	6750401	6750500	1	.	100	.
chr2	.	wt_EM_EN_g6d3n10_DMR	6754651	6755000	1	.	350	.
chr2	.	wt_EM_EN_g6d3n10_DMR	6758051	6758400	1	.	350	.
chr2	.	wt_EM_EN_g6d3n10_DMR	6759501	6759700	1	.	200	.
chr2	.	wt_EM_EN_g6d3n10_DMR	6764451	6764550	1	.	100	.
chr2	.	wt_EM_EN_g6d3n10_DMR	6866801	6867150	1	.	350	.
chr2	.	wt_EM_EN_g6d3n10_DMR	6867901	6868050	1	.	150	.
chr2	.	wt_EM_EN_g6d3n10_DMR	6908951	6909400	1	.	450	.
chr2	.	wt_EM_EN_g6d3n10_DMR	6929901	6930300	1	.	400	.
chr2	.	wt_EM_EN_g6d3n10_DMR	6933251	6933550	1	.	300	.
chr2	.	wt_EM_EN_g6d3n10_DMR	6955351	6955800	1	.	450	.
chr2	.	wt_EM_EN_g6d3n10_DMR	6971901	6972250	1	.	350	.
chr2	.	wt_EM_EN_g6d3n10_DMR	6974201	6974650	1	.	450	.
chr2	.	wt_EM_EN_g6d3n10_DMR	6978751	6979200	1	.	450	.
chr2	.	wt_EM_EN_g6d3n10_DMR	6982051	6982250	1	.	200	.
chr2	.	wt_EM_EN_g6d3n10_DMR	6982651	6982800	1	.	150	.
chr2	.	wt_EM_EN_g6d3n10_DMR	6986401	6986850	1	.	450	.
chr2	.	wt_EM_EN_g6d3n10_DMR	6989151	6989350	1	.	200	.
chr2	.	wt_EM_EN_g6d3n10_DMR	7001451	7001950	1	.	500	.
chr2	.	wt_EM_EN_g6d3n10_DMR	7016001	7016100	1	.	100	.
chr2	.	wt_EM_EN_g6d3n10_DMR	7029801	7030250	1	.	450	.
chr2	.	wt_EM_EN_g6d3n10_DMR	7039651	7039750	1	.	100	.
chr2	.	wt_EM_EN_g6d3n10_DMR	7042051	7042600	1	.	550	.
chr2	.	wt_EM_EN_g6d3n10_DMR	7050801	7051050	1	.	250	.
chr2	.	wt_EM_EN_g6d3n10_DMR	7074001	7074250	1	.	250	.
chr2	.	wt_EM_EN_g6d3n10_DMR	7079901	7080250	1	.	350	.
chr2	.	wt_EM_EN_g6d3n10_DMR	7092201	7092450	1	.	250	.
chr2	.	wt_EM_EN_g6d3n10_DMR	7098001	7098100	1	.	100	.
chr2	.	wt_EM_EN_g6d3n10_DMR	7117951	7118050	1	.	100	.
chr2	.	wt_EM_EN_g6d3n10_DMR	7143001	7143350	1	.	350	.
chr2	.	wt_EM_EN_g6d3n10_DMR	7154701	7155000	1	.	300	.
chr2	.	wt_EM_EN_g6d3n10_DMR	7155451	7155550	1	.	100	.
chr2	.	wt_EM_EN_g6d3n10_DMR	7155901	7156000	1	.	100	.
chr2	.	wt_EM_EN_g6d3n10_DMR	7156651	7157000	1	.	350	.
chr2	.	wt_EM_EN_g6d3n10_DMR	7162951	7163350	1	.	400	.
chr2	.	wt_EM_EN_g6d3n10_DMR	7165151	7165250	1	.	100	.
chr2	.	wt_EM_EN_g6d3n10_DMR	7165651	7166050	1	.	400	.
chr2	.	wt_EM_EN_g6d3n10_DMR	7166501	7166650	1	.	150	.
chr2	.	wt_EM_EN_g6d3n10_DMR	7174251	7174400	1	.	150	.
chr2	.	wt_EM_EN_g6d3n10_DMR	7174901	7175350	1	.	450	.
chr2	.	wt_EM_EN_g6d3n10_DMR	7176401	7176700	1	.	300	.
chr2	.	wt_EM_EN_g6d3n10_DMR	7177851	7177950	1	.	100	.
chr2	.	wt_EM_EN_g6d3n10_DMR	7178551	7178750	1	.	200	.
chr2	.	wt_EM_EN_g6d3n10_DMR	7180151	7180400	1	.	250	.
chr2	.	wt_EM_EN_g6d3n10_DMR	7181101	7181300	1	.	200	.
chr2	.	wt_EM_EN_g6d3n10_DMR	7199601	7199700	1	.	100	.
chr2	.	wt_EM_EN_g6d3n10_DMR	7211301	7211750	1	.	450	.
chr2	.	wt_EM_EN_g6d3n10_DMR	7248101	7248550	1	.	450	.
chr2	.	wt_EM_EN_g6d3n10_DMR	7249751	7249850	1	.	100	.
chr2	.	wt_EM_EN_g6d3n10_DMR	7258451	7259000	1	.	550	.
chr2	.	wt_EM_EN_g6d3n10_DMR	7268351	7268500	1	.	150	.
chr2	.	wt_EM_EN_g6d3n10_DMR	7300151	7300750	1	.	600	.
chr2	.	wt_EM_EN_g6d3n10_DMR	7314651	7314850	1	.	200	.
chr2	.	wt_EM_EN_g6d3n10_DMR	7357151	7357300	1	.	150	.
chr2	.	wt_EM_EN_g6d3n10_DMR	7388251	7388750	1	.	500	.
chr2	.	wt_EM_EN_g6d3n10_DMR	7395351	7395500	1	.	150	.
chr2	.	wt_EM_EN_g6d3n10_DMR	7426351	7426450	1	.	100	.
chr2	.	wt_EM_EN_g6d3n10_DMR	7427051	7427250	1	.	200	.
chr2	.	wt_EM_EN_g6d3n10_DMR	7428051	7428550	1	.	500	.
chr2	.	wt_EM_EN_g6d3n10_DMR	7448251	7448400	1	.	150	.
chr2	.	wt_EM_EN_g6d3n10_DMR	7454151	7454250	1	.	100	.
chr2	.	wt_EM_EN_g6d3n10_DMR	7465601	7465750	1	.	150	.
chr2	.	wt_EM_EN_g6d3n10_DMR	7510951	7511550	1	.	600	.
chr2	.	wt_EM_EN_g6d3n10_DMR	7534651	7534750	1	.	100	.
chr2	.	wt_EM_EN_g6d3n10_DMR	7537601	7537750	1	.	150	.
chr2	.	wt_EM_EN_g6d3n10_DMR	7588901	7589200	1	.	300	.
chr2	.	wt_EM_EN_g6d3n10_DMR	7629701	7629850	1	.	150	.
chr2	.	wt_EM_EN_g6d3n10_DMR	7645701	7645850	1	.	150	.
chr2	.	wt_EM_EN_g6d3n10_DMR	7688301	7688500	1	.	200	.
chr2	.	wt_EM_EN_g6d3n10_DMR	7756451	7756550	1	.	100	.
chr2	.	wt_EM_EN_g6d3n10_DMR	7812901	7813200	1	.	300	.
chr2	.	wt_EM_EN_g6d3n10_DMR	7822151	7822300	1	.	150	.
chr2	.	wt_EM_EN_g6d3n10_DMR	7843601	7843750	1	.	150	.
chr2	.	wt_EM_EN_g6d3n10_DMR	7851551	7851650	1	.	100	.
chr2	.	wt_EM_EN_g6d3n10_DMR	7893851	7894500	1	.	650	.
chr2	.	wt_EM_EN_g6d3n10_DMR	7912051	7912300	1	.	250	.
chr2	.	wt_EM_EN_g6d3n10_DMR	7913351	7913700	1	.	350	.
chr2	.	wt_EM_EN_g6d3n10_DMR	7914151	7914450	1	.	300	.
chr2	.	wt_EM_EN_g6d3n10_DMR	7925351	7925500	1	.	150	.
chr2	.	wt_EM_EN_g6d3n10_DMR	7933901	7934200	1	.	300	.
chr2	.	wt_EM_EN_g6d3n10_DMR	7968351	7968650	1	.	300	.
chr2	.	wt_EM_EN_g6d3n10_DMR	8023151	8023600	1	.	450	.
chr2	.	wt_EM_EN_g6d3n10_DMR	8024151	8024300	1	.	150	.
chr2	.	wt_EM_EN_g6d3n10_DMR	8035451	8035600	1	.	150	.
chr2	.	wt_EM_EN_g6d3n10_DMR	8036351	8036600	1	.	250	.
chr2	.	wt_EM_EN_g6d3n10_DMR	8093201	8093350	1	.	150	.
chr2	.	wt_EM_EN_g6d3n10_DMR	8107401	8107550	1	.	150	.
chr2	.	wt_EM_EN_g6d3n10_DMR	8164651	8164850	1	.	200	.
chr2	.	wt_EM_EN_g6d3n10_DMR	8180451	8180600	1	.	150	.
chr2	.	wt_EM_EN_g6d3n10_DMR	8182101	8182300	1	.	200	.
chr2	.	wt_EM_EN_g6d3n10_DMR	8208751	8209100	1	.	350	.
chr2	.	wt_EM_EN_g6d3n10_DMR	8224951	8225050	1	.	100	.
chr2	.	wt_EM_EN_g6d3n10_DMR	8227501	8227850	1	.	350	.
chr2	.	wt_EM_EN_g6d3n10_DMR	8240501	8240850	1	.	350	.
chr2	.	wt_EM_EN_g6d3n10_DMR	8254951	8255100	1	.	150	.
chr2	.	wt_EM_EN_g6d3n10_DMR	8283751	8284000	1	.	250	.
chr2	.	wt_EM_EN_g6d3n10_DMR	8297401	8298150	1	.	750	.
chr2	.	wt_EM_EN_g6d3n10_DMR	8305251	8305350	1	.	100	.
chr2	.	wt_EM_EN_g6d3n10_DMR	8307151	8307350	1	.	200	.
chr2	.	wt_EM_EN_g6d3n10_DMR	8312801	8313200	1	.	400	.
chr2	.	wt_EM_EN_g6d3n10_DMR	8375151	8375250	1	.	100	.
chr2	.	wt_EM_EN_g6d3n10_DMR	8389901	8390200	1	.	300	.
chr2	.	wt_EM_EN_g6d3n10_DMR	8401201	8401500	1	.	300	.
chr2	.	wt_EM_EN_g6d3n10_DMR	8444751	8444850	1	.	100	.
chr2	.	wt_EM_EN_g6d3n10_DMR	8445251	8445350	1	.	100	.
chr2	.	wt_EM_EN_g6d3n10_DMR	8460301	8460400	1	.	100	.
chr2	.	wt_EM_EN_g6d3n10_DMR	8461251	8461350	1	.	100	.
chr2	.	wt_EM_EN_g6d3n10_DMR	8462851	8462950	1	.	100	.
chr2	.	wt_EM_EN_g6d3n10_DMR	8509451	8509550	1	.	100	.
chr2	.	wt_EM_EN_g6d3n10_DMR	8536501	8536850	1	.	350	.
chr2	.	wt_EM_EN_g6d3n10_DMR	8545401	8545650	1	.	250	.
chr2	.	wt_EM_EN_g6d3n10_DMR	8555401	8555500	1	.	100	.
chr2	.	wt_EM_EN_g6d3n10_DMR	8568051	8568150	1	.	100	.
chr2	.	wt_EM_EN_g6d3n10_DMR	8629301	8629750	1	.	450	.
chr2	.	wt_EM_EN_g6d3n10_DMR	8649051	8649450	1	.	400	.
chr2	.	wt_EM_EN_g6d3n10_DMR	8650651	8650900	1	.	250	.
chr2	.	wt_EM_EN_g6d3n10_DMR	8695451	8695550	1	.	100	.
chr2	.	wt_EM_EN_g6d3n10_DMR	8761001	8761100	1	.	100	.
chr2	.	wt_EM_EN_g6d3n10_DMR	8784001	8784100	1	.	100	.
chr2	.	wt_EM_EN_g6d3n10_DMR	8881751	8882000	1	.	250	.
chr2	.	wt_EM_EN_g6d3n10_DMR	8882451	8882750	1	.	300	.
chr2	.	wt_EM_EN_g6d3n10_DMR	8889451	8889550	1	.	100	.
chr2	.	wt_EM_EN_g6d3n10_DMR	8891351	8891500	1	.	150	.
chr2	.	wt_EM_EN_g6d3n10_DMR	8900701	8901050	1	.	350	.
chr2	.	wt_EM_EN_g6d3n10_DMR	8901651	8901750	1	.	100	.
chr2	.	wt_EM_EN_g6d3n10_DMR	8922951	8923150	1	.	200	.
chr2	.	wt_EM_EN_g6d3n10_DMR	8963751	8964100	1	.	350	.
chr2	.	wt_EM_EN_g6d3n10_DMR	9063651	9063750	1	.	100	.
chr2	.	wt_EM_EN_g6d3n10_DMR	9064751	9065000	1	.	250	.
chr2	.	wt_EM_EN_g6d3n10_DMR	9066101	9066350	1	.	250	.
chr2	.	wt_EM_EN_g6d3n10_DMR	9085001	9085400	1	.	400	.
chr2	.	wt_EM_EN_g6d3n10_DMR	9099001	9099250	1	.	250	.
chr2	.	wt_EM_EN_g6d3n10_DMR	9101151	9101400	1	.	250	.
chr2	.	wt_EM_EN_g6d3n10_DMR	9176251	9176350	1	.	100	.
chr2	.	wt_EM_EN_g6d3n10_DMR	9264751	9264950	1	.	200	.
chr2	.	wt_EM_EN_g6d3n10_DMR	9270351	9270800	1	.	450	.
chr2	.	wt_EM_EN_g6d3n10_DMR	9286301	9286750	1	.	450	.
chr2	.	wt_EM_EN_g6d3n10_DMR	9319251	9319350	1	.	100	.
chr2	.	wt_EM_EN_g6d3n10_DMR	9320201	9320400	1	.	200	.
chr2	.	wt_EM_EN_g6d3n10_DMR	9337051	9337300	1	.	250	.
chr2	.	wt_EM_EN_g6d3n10_DMR	9408801	9409000	1	.	200	.
chr2	.	wt_EM_EN_g6d3n10_DMR	9409501	9410100	1	.	600	.
chr2	.	wt_EM_EN_g6d3n10_DMR	9432051	9432350	1	.	300	.
chr2	.	wt_EM_EN_g6d3n10_DMR	9447601	9447700	1	.	100	.
chr2	.	wt_EM_EN_g6d3n10_DMR	9448101	9448200	1	.	100	.
chr2	.	wt_EM_EN_g6d3n10_DMR	9452351	9452850	1	.	500	.
chr2	.	wt_EM_EN_g6d3n10_DMR	9564051	9564400	1	.	350	.
chr2	.	wt_EM_EN_g6d3n10_DMR	9566401	9566600	1	.	200	.
chr2	.	wt_EM_EN_g6d3n10_DMR	9651251	9651400	1	.	150	.
chr2	.	wt_EM_EN_g6d3n10_DMR	9659701	9659800	1	.	100	.
chr2	.	wt_EM_EN_g6d3n10_DMR	9678251	9678400	1	.	150	.
chr2	.	wt_EM_EN_g6d3n10_DMR	9694001	9694250	1	.	250	.
chr2	.	wt_EM_EN_g6d3n10_DMR	9743251	9743500	1	.	250	.
chr2	.	wt_EM_EN_g6d3n10_DMR	9764851	9765250	1	.	400	.
chr2	.	wt_EM_EN_g6d3n10_DMR	9770101	9770200	1	.	100	.
chr2	.	wt_EM_EN_g6d3n10_DMR	9798301	9798400	1	.	100	.
chr2	.	wt_EM_EN_g6d3n10_DMR	9804901	9805000	1	.	100	.
chr2	.	wt_EM_EN_g6d3n10_DMR	9843551	9843650	1	.	100	.
chr2	.	wt_EM_EN_g6d3n10_DMR	9857301	9857450	1	.	150	.
chr2	.	wt_EM_EN_g6d3n10_DMR	9859451	9859700	1	.	250	.
chr2	.	wt_EM_EN_g6d3n10_DMR	9860751	9860950	1	.	200	.
chr2	.	wt_EM_EN_g6d3n10_DMR	9908901	9909300	1	.	400	.
chr2	.	wt_EM_EN_g6d3n10_DMR	9947201	9947400	1	.	200	.
chr2	.	wt_EM_EN_g6d3n10_DMR	9987951	9988050	1	.	100	.
chr2	.	wt_EM_EN_g6d3n10_DMR	10012801	10013050	1	.	250	.
chr2	.	wt_EM_EN_g6d3n10_DMR	10047501	10047650	1	.	150	.
chr2	.	wt_EM_EN_g6d3n10_DMR	10140701	10140800	1	.	100	.
chr2	.	wt_EM_EN_g6d3n10_DMR	10159051	10159200	1	.	150	.
chr2	.	wt_EM_EN_g6d3n10_DMR	10188401	10188500	1	.	100	.
chr2	.	wt_EM_EN_g6d3n10_DMR	10201451	10201800	1	.	350	.
chr2	.	wt_EM_EN_g6d3n10_DMR	10229551	10229950	1	.	400	.
chr2	.	wt_EM_EN_g6d3n10_DMR	10230301	10230400	1	.	100	.
chr2	.	wt_EM_EN_g6d3n10_DMR	10292601	10292700	1	.	100	.
chr2	.	wt_EM_EN_g6d3n10_DMR	10296701	10297250	1	.	550	.
chr2	.	wt_EM_EN_g6d3n10_DMR	10298601	10299050	1	.	450	.
chr2	.	wt_EM_EN_g6d3n10_DMR	10358501	10358650	1	.	150	.
chr2	.	wt_EM_EN_g6d3n10_DMR	10367051	10367150	1	.	100	.
chr2	.	wt_EM_EN_g6d3n10_DMR	10374901	10375800	1	.	900	.
chr2	.	wt_EM_EN_g6d3n10_DMR	10414901	10415150	1	.	250	.
chr2	.	wt_EM_EN_g6d3n10_DMR	10417601	10417700	1	.	100	.
chr2	.	wt_EM_EN_g6d3n10_DMR	10418551	10418800	1	.	250	.
chr2	.	wt_EM_EN_g6d3n10_DMR	10420001	10420500	1	.	500	.
chr2	.	wt_EM_EN_g6d3n10_DMR	10443901	10444350	1	.	450	.
chr2	.	wt_EM_EN_g6d3n10_DMR	10472651	10472750	1	.	100	.
chr2	.	wt_EM_EN_g6d3n10_DMR	10473551	10473850	1	.	300	.
chr2	.	wt_EM_EN_g6d3n10_DMR	10474351	10474750	1	.	400	.
chr2	.	wt_EM_EN_g6d3n10_DMR	10475751	10475900	1	.	150	.
chr2	.	wt_EM_EN_g6d3n10_DMR	10514201	10514300	1	.	100	.
chr2	.	wt_EM_EN_g6d3n10_DMR	10515251	10515350	1	.	100	.
chr2	.	wt_EM_EN_g6d3n10_DMR	10539801	10540050	1	.	250	.
chr2	.	wt_EM_EN_g6d3n10_DMR	10547651	10548000	1	.	350	.
chr2	.	wt_EM_EN_g6d3n10_DMR	10556951	10557100	1	.	150	.
chr2	.	wt_EM_EN_g6d3n10_DMR	10559851	10560000	1	.	150	.
chr2	.	wt_EM_EN_g6d3n10_DMR	10628801	10629000	1	.	200	.
chr2	.	wt_EM_EN_g6d3n10_DMR	10643501	10644250	1	.	750	.
chr2	.	wt_EM_EN_g6d3n10_DMR	10650401	10650600	1	.	200	.
chr2	.	wt_EM_EN_g6d3n10_DMR	10652951	10653050	1	.	100	.
chr2	.	wt_EM_EN_g6d3n10_DMR	10657351	10657450	1	.	100	.
chr2	.	wt_EM_EN_g6d3n10_DMR	10657801	10657900	1	.	100	.
chr2	.	wt_EM_EN_g6d3n10_DMR	10668051	10668150	1	.	100	.
chr2	.	wt_EM_EN_g6d3n10_DMR	10694701	10694850	1	.	150	.
chr2	.	wt_EM_EN_g6d3n10_DMR	10715751	10715900	1	.	150	.
chr2	.	wt_EM_EN_g6d3n10_DMR	10735951	10736300	1	.	350	.
chr2	.	wt_EM_EN_g6d3n10_DMR	10739451	10739750	1	.	300	.
chr2	.	wt_EM_EN_g6d3n10_DMR	10746451	10746600	1	.	150	.
chr2	.	wt_EM_EN_g6d3n10_DMR	10783651	10783850	1	.	200	.
chr2	.	wt_EM_EN_g6d3n10_DMR	10849201	10849450	1	.	250	.
chr2	.	wt_EM_EN_g6d3n10_DMR	10859201	10859350	1	.	150	.
chr2	.	wt_EM_EN_g6d3n10_DMR	10880801	10881150	1	.	350	.
chr2	.	wt_EM_EN_g6d3n10_DMR	10958951	10959300	1	.	350	.
chr2	.	wt_EM_EN_g6d3n10_DMR	11048001	11048150	1	.	150	.
chr2	.	wt_EM_EN_g6d3n10_DMR	11065401	11065550	1	.	150	.
chr2	.	wt_EM_EN_g6d3n10_DMR	11073351	11073600	1	.	250	.
chr2	.	wt_EM_EN_g6d3n10_DMR	11114601	11115100	1	.	500	.
chr2	.	wt_EM_EN_g6d3n10_DMR	11126301	11126800	1	.	500	.
chr2	.	wt_EM_EN_g6d3n10_DMR	11169701	11170000	1	.	300	.
chr2	.	wt_EM_EN_g6d3n10_DMR	11305351	11305500	1	.	150	.
chr2	.	wt_EM_EN_g6d3n10_DMR	11316151	11316250	1	.	100	.
chr2	.	wt_EM_EN_g6d3n10_DMR	11380101	11380550	1	.	450	.
chr2	.	wt_EM_EN_g6d3n10_DMR	11386401	11386500	1	.	100	.
chr2	.	wt_EM_EN_g6d3n10_DMR	11394401	11394500	1	.	100	.
chr2	.	wt_EM_EN_g6d3n10_DMR	11404551	11404900	1	.	350	.
chr2	.	wt_EM_EN_g6d3n10_DMR	11406451	11407200	1	.	750	.
chr2	.	wt_EM_EN_g6d3n10_DMR	11407651	11407800	1	.	150	.
chr2	.	wt_EM_EN_g6d3n10_DMR	11435801	11435950	1	.	150	.
chr2	.	wt_EM_EN_g6d3n10_DMR	11509601	11509700	1	.	100	.
chr2	.	wt_EM_EN_g6d3n10_DMR	11510901	11511050	1	.	150	.
chr2	.	wt_EM_EN_g6d3n10_DMR	11515851	11516100	1	.	250	.
chr2	.	wt_EM_EN_g6d3n10_DMR	11551751	11551850	1	.	100	.
chr2	.	wt_EM_EN_g6d3n10_DMR	11556451	11556750	1	.	300	.
chr2	.	wt_EM_EN_g6d3n10_DMR	11568101	11568600	1	.	500	.
chr2	.	wt_EM_EN_g6d3n10_DMR	11650401	11650900	1	.	500	.
chr2	.	wt_EM_EN_g6d3n10_DMR	11689851	11690400	1	.	550	.
chr2	.	wt_EM_EN_g6d3n10_DMR	11701451	11701550	1	.	100	.
chr2	.	wt_EM_EN_g6d3n10_DMR	11776801	11777000	1	.	200	.
chr2	.	wt_EM_EN_g6d3n10_DMR	11777401	11777700	1	.	300	.
chr2	.	wt_EM_EN_g6d3n10_DMR	11794051	11794400	1	.	350	.
chr2	.	wt_EM_EN_g6d3n10_DMR	11835651	11835750	1	.	100	.
chr2	.	wt_EM_EN_g6d3n10_DMR	11894551	11894650	1	.	100	.
chr2	.	wt_EM_EN_g6d3n10_DMR	11939151	11939350	1	.	200	.
chr2	.	wt_EM_EN_g6d3n10_DMR	11971301	11971450	1	.	150	.
chr2	.	wt_EM_EN_g6d3n10_DMR	11989501	11990050	1	.	550	.
chr2	.	wt_EM_EN_g6d3n10_DMR	12108551	12108750	1	.	200	.
chr2	.	wt_EM_EN_g6d3n10_DMR	12113901	12114150	1	.	250	.
chr2	.	wt_EM_EN_g6d3n10_DMR	12143651	12143850	1	.	200	.
chr2	.	wt_EM_EN_g6d3n10_DMR	12158101	12158500	1	.	400	.
chr2	.	wt_EM_EN_g6d3n10_DMR	12181051	12181200	1	.	150	.
chr2	.	wt_EM_EN_g6d3n10_DMR	12215751	12215900	1	.	150	.
chr2	.	wt_EM_EN_g6d3n10_DMR	12216451	12216750	1	.	300	.
chr2	.	wt_EM_EN_g6d3n10_DMR	12317001	12317150	1	.	150	.
chr2	.	wt_EM_EN_g6d3n10_DMR	12331501	12331600	1	.	100	.
chr2	.	wt_EM_EN_g6d3n10_DMR	12379851	12380100	1	.	250	.
chr2	.	wt_EM_EN_g6d3n10_DMR	12384651	12384900	1	.	250	.
chr2	.	wt_EM_EN_g6d3n10_DMR	12417651	12417950	1	.	300	.
chr2	.	wt_EM_EN_g6d3n10_DMR	12420801	12421200	1	.	400	.
chr2	.	wt_EM_EN_g6d3n10_DMR	12482601	12482950	1	.	350	.
chr2	.	wt_EM_EN_g6d3n10_DMR	12484351	12484550	1	.	200	.
chr2	.	wt_EM_EN_g6d3n10_DMR	12556701	12556850	1	.	150	.
chr2	.	wt_EM_EN_g6d3n10_DMR	12745851	12746200	1	.	350	.
chr2	.	wt_EM_EN_g6d3n10_DMR	12793851	12794000	1	.	150	.
chr2	.	wt_EM_EN_g6d3n10_DMR	12883701	12883800	1	.	100	.
chr2	.	wt_EM_EN_g6d3n10_DMR	12937051	12937200	1	.	150	.
chr2	.	wt_EM_EN_g6d3n10_DMR	12957701	12957850	1	.	150	.
chr2	.	wt_EM_EN_g6d3n10_DMR	13032301	13032550	1	.	250	.
chr2	.	wt_EM_EN_g6d3n10_DMR	13038601	13038800	1	.	200	.
chr2	.	wt_EM_EN_g6d3n10_DMR	13039251	13039750	1	.	500	.
chr2	.	wt_EM_EN_g6d3n10_DMR	13072451	13073050	1	.	600	.
chr2	.	wt_EM_EN_g6d3n10_DMR	13167401	13168050	1	.	650	.
chr2	.	wt_EM_EN_g6d3n10_DMR	13218401	13218800	1	.	400	.
chr2	.	wt_EM_EN_g6d3n10_DMR	13240401	13240600	1	.	200	.
chr2	.	wt_EM_EN_g6d3n10_DMR	13335051	13335450	1	.	400	.
chr2	.	wt_EM_EN_g6d3n10_DMR	13381651	13382450	1	.	800	.
chr2	.	wt_EM_EN_g6d3n10_DMR	13500101	13500400	1	.	300	.
chr2	.	wt_EM_EN_g6d3n10_DMR	13548201	13548450	1	.	250	.
chr2	.	wt_EM_EN_g6d3n10_DMR	13641451	13641600	1	.	150	.
chr2	.	wt_EM_EN_g6d3n10_DMR	13709501	13709600	1	.	100	.
chr2	.	wt_EM_EN_g6d3n10_DMR	13747101	13747200	1	.	100	.
chr2	.	wt_EM_EN_g6d3n10_DMR	14016551	14017200	1	.	650	.
chr2	.	wt_EM_EN_g6d3n10_DMR	14425001	14425350	1	.	350	.
chr2	.	wt_EM_EN_g6d3n10_DMR	14660751	14660850	1	.	100	.
chr2	.	wt_EM_EN_g6d3n10_DMR	14682801	14683050	1	.	250	.
chr2	.	wt_EM_EN_g6d3n10_DMR	14683401	14683500	1	.	100	.
chr2	.	wt_EM_EN_g6d3n10_DMR	14689851	14689950	1	.	100	.
chr2	.	wt_EM_EN_g6d3n10_DMR	14723401	14723650	1	.	250	.
chr2	.	wt_EM_EN_g6d3n10_DMR	14766651	14767300	1	.	650	.
chr2	.	wt_EM_EN_g6d3n10_DMR	14819251	14819400	1	.	150	.
chr2	.	wt_EM_EN_g6d3n10_DMR	14829251	14829450	1	.	200	.
chr2	.	wt_EM_EN_g6d3n10_DMR	14848551	14848950	1	.	400	.
chr2	.	wt_EM_EN_g6d3n10_DMR	14866351	14867100	1	.	750	.
chr2	.	wt_EM_EN_g6d3n10_DMR	14928001	14928150	1	.	150	.
chr2	.	wt_EM_EN_g6d3n10_DMR	14958951	14959550	1	.	600	.
chr2	.	wt_EM_EN_g6d3n10_DMR	14998701	14999000	1	.	300	.
chr2	.	wt_EM_EN_g6d3n10_DMR	15406701	15406950	1	.	250	.
chr2	.	wt_EM_EN_g6d3n10_DMR	15574451	15574750	1	.	300	.
chr2	.	wt_EM_EN_g6d3n10_DMR	15682401	15682600	1	.	200	.
chr2	.	wt_EM_EN_g6d3n10_DMR	15715001	15715900	1	.	900	.
chr2	.	wt_EM_EN_g6d3n10_DMR	15919501	15919600	1	.	100	.
chr2	.	wt_EM_EN_g6d3n10_DMR	16014951	16015450	1	.	500	.
chr2	.	wt_EM_EN_g6d3n10_DMR	16016151	16016500	1	.	350	.
chr2	.	wt_EM_EN_g6d3n10_DMR	16027701	16028250	1	.	550	.
chr2	.	wt_EM_EN_g6d3n10_DMR	16029251	16029550	1	.	300	.
chr2	.	wt_EM_EN_g6d3n10_DMR	16124051	16124200	1	.	150	.
chr2	.	wt_EM_EN_g6d3n10_DMR	16150351	16150650	1	.	300	.
chr2	.	wt_EM_EN_g6d3n10_DMR	16340451	16340550	1	.	100	.
chr2	.	wt_EM_EN_g6d3n10_DMR	16377751	16377950	1	.	200	.
chr2	.	wt_EM_EN_g6d3n10_DMR	16426051	16426250	1	.	200	.
chr2	.	wt_EM_EN_g6d3n10_DMR	16610601	16610850	1	.	250	.
chr2	.	wt_EM_EN_g6d3n10_DMR	16618151	16618250	1	.	100	.
chr2	.	wt_EM_EN_g6d3n10_DMR	16672001	16672100	1	.	100	.
chr2	.	wt_EM_EN_g6d3n10_DMR	16927751	16928550	1	.	800	.
chr2	.	wt_EM_EN_g6d3n10_DMR	16928901	16929100	1	.	200	.
chr2	.	wt_EM_EN_g6d3n10_DMR	16964401	16964550	1	.	150	.
chr2	.	wt_EM_EN_g6d3n10_DMR	17016251	17016500	1	.	250	.
chr2	.	wt_EM_EN_g6d3n10_DMR	17197251	17197350	1	.	100	.
chr2	.	wt_EM_EN_g6d3n10_DMR	17260251	17260550	1	.	300	.
chr2	.	wt_EM_EN_g6d3n10_DMR	17281551	17281850	1	.	300	.
chr2	.	wt_EM_EN_g6d3n10_DMR	17425501	17425850	1	.	350	.
chr2	.	wt_EM_EN_g6d3n10_DMR	17495351	17495500	1	.	150	.
chr2	.	wt_EM_EN_g6d3n10_DMR	17642001	17642400	1	.	400	.
chr2	.	wt_EM_EN_g6d3n10_DMR	18100201	18100400	1	.	200	.
chr2	.	wt_EM_EN_g6d3n10_DMR	18172901	18173150	1	.	250	.
chr2	.	wt_EM_EN_g6d3n10_DMR	18274851	18274950	1	.	100	.
chr2	.	wt_EM_EN_g6d3n10_DMR	18295751	18295850	1	.	100	.
chr2	.	wt_EM_EN_g6d3n10_DMR	18520601	18520900	1	.	300	.
chr2	.	wt_EM_EN_g6d3n10_DMR	18602201	18602350	1	.	150	.
chr2	.	wt_EM_EN_g6d3n10_DMR	18757401	18757500	1	.	100	.
chr2	.	wt_EM_EN_g6d3n10_DMR	18810651	18811000	1	.	350	.
chr2	.	wt_EM_EN_g6d3n10_DMR	18861551	18861650	1	.	100	.
chr2	.	wt_EM_EN_g6d3n10_DMR	18885001	18885350	1	.	350	.
chr2	.	wt_EM_EN_g6d3n10_DMR	18897351	18897450	1	.	100	.
chr2	.	wt_EM_EN_g6d3n10_DMR	19169901	19170350	1	.	450	.
chr2	.	wt_EM_EN_g6d3n10_DMR	19243751	19243850	1	.	100	.
chr2	.	wt_EM_EN_g6d3n10_DMR	19440451	19440650	1	.	200	.
chr3	.	wt_EM_EN_g6d3n10_DMR	159001	159500	1	.	500	.
chr3	.	wt_EM_EN_g6d3n10_DMR	644401	644600	1	.	200	.
chr3	.	wt_EM_EN_g6d3n10_DMR	719651	719900	1	.	250	.
chr3	.	wt_EM_EN_g6d3n10_DMR	760301	760400	1	.	100	.
chr3	.	wt_EM_EN_g6d3n10_DMR	813351	813600	1	.	250	.
chr3	.	wt_EM_EN_g6d3n10_DMR	879201	879400	1	.	200	.
chr3	.	wt_EM_EN_g6d3n10_DMR	1170401	1170500	1	.	100	.
chr3	.	wt_EM_EN_g6d3n10_DMR	1284951	1285050	1	.	100	.
chr3	.	wt_EM_EN_g6d3n10_DMR	1323451	1323950	1	.	500	.
chr3	.	wt_EM_EN_g6d3n10_DMR	1336601	1336700	1	.	100	.
chr3	.	wt_EM_EN_g6d3n10_DMR	1341851	1341950	1	.	100	.
chr3	.	wt_EM_EN_g6d3n10_DMR	1400001	1400100	1	.	100	.
chr3	.	wt_EM_EN_g6d3n10_DMR	1406601	1406900	1	.	300	.
chr3	.	wt_EM_EN_g6d3n10_DMR	1571601	1571800	1	.	200	.
chr3	.	wt_EM_EN_g6d3n10_DMR	1965151	1965450	1	.	300	.
chr3	.	wt_EM_EN_g6d3n10_DMR	2260501	2260850	1	.	350	.
chr3	.	wt_EM_EN_g6d3n10_DMR	2293901	2294100	1	.	200	.
chr3	.	wt_EM_EN_g6d3n10_DMR	2415701	2415900	1	.	200	.
chr3	.	wt_EM_EN_g6d3n10_DMR	2430451	2430550	1	.	100	.
chr3	.	wt_EM_EN_g6d3n10_DMR	2551601	2551750	1	.	150	.
chr3	.	wt_EM_EN_g6d3n10_DMR	2570301	2570600	1	.	300	.
chr3	.	wt_EM_EN_g6d3n10_DMR	2601151	2601600	1	.	450	.
chr3	.	wt_EM_EN_g6d3n10_DMR	2617151	2617450	1	.	300	.
chr3	.	wt_EM_EN_g6d3n10_DMR	2647901	2648400	1	.	500	.
chr3	.	wt_EM_EN_g6d3n10_DMR	2661301	2661500	1	.	200	.
chr3	.	wt_EM_EN_g6d3n10_DMR	2773201	2773450	1	.	250	.
chr3	.	wt_EM_EN_g6d3n10_DMR	2809001	2809100	1	.	100	.
chr3	.	wt_EM_EN_g6d3n10_DMR	2920101	2920300	1	.	200	.
chr3	.	wt_EM_EN_g6d3n10_DMR	3177851	3178000	1	.	150	.
chr3	.	wt_EM_EN_g6d3n10_DMR	3220301	3220750	1	.	450	.
chr3	.	wt_EM_EN_g6d3n10_DMR	3408801	3409150	1	.	350	.
chr3	.	wt_EM_EN_g6d3n10_DMR	3409501	3409650	1	.	150	.
chr3	.	wt_EM_EN_g6d3n10_DMR	3412001	3412250	1	.	250	.
chr3	.	wt_EM_EN_g6d3n10_DMR	3545001	3545100	1	.	100	.
chr3	.	wt_EM_EN_g6d3n10_DMR	3587301	3587400	1	.	100	.
chr3	.	wt_EM_EN_g6d3n10_DMR	3664351	3664450	1	.	100	.
chr3	.	wt_EM_EN_g6d3n10_DMR	3743301	3743600	1	.	300	.
chr3	.	wt_EM_EN_g6d3n10_DMR	3837251	3837400	1	.	150	.
chr3	.	wt_EM_EN_g6d3n10_DMR	3915151	3915400	1	.	250	.
chr3	.	wt_EM_EN_g6d3n10_DMR	4054351	4054500	1	.	150	.
chr3	.	wt_EM_EN_g6d3n10_DMR	4165301	4165500	1	.	200	.
chr3	.	wt_EM_EN_g6d3n10_DMR	4263201	4263300	1	.	100	.
chr3	.	wt_EM_EN_g6d3n10_DMR	4647251	4647650	1	.	400	.
chr3	.	wt_EM_EN_g6d3n10_DMR	4721851	4722100	1	.	250	.
chr3	.	wt_EM_EN_g6d3n10_DMR	4728851	4728950	1	.	100	.
chr3	.	wt_EM_EN_g6d3n10_DMR	5137951	5138050	1	.	100	.
chr3	.	wt_EM_EN_g6d3n10_DMR	5164401	5164900	1	.	500	.
chr3	.	wt_EM_EN_g6d3n10_DMR	5278601	5278800	1	.	200	.
chr3	.	wt_EM_EN_g6d3n10_DMR	5377501	5377950	1	.	450	.
chr3	.	wt_EM_EN_g6d3n10_DMR	5528951	5529100	1	.	150	.
chr3	.	wt_EM_EN_g6d3n10_DMR	5583751	5583850	1	.	100	.
chr3	.	wt_EM_EN_g6d3n10_DMR	5683601	5683750	1	.	150	.
chr3	.	wt_EM_EN_g6d3n10_DMR	5729901	5730150	1	.	250	.
chr3	.	wt_EM_EN_g6d3n10_DMR	5839601	5839900	1	.	300	.
chr3	.	wt_EM_EN_g6d3n10_DMR	5930801	5931200	1	.	400	.
chr3	.	wt_EM_EN_g6d3n10_DMR	6052851	6052950	1	.	100	.
chr3	.	wt_EM_EN_g6d3n10_DMR	6053551	6053750	1	.	200	.
[truncated: 2,452 more rows]

## Sheet: h2ax_EM_EN_DMR list
Supplemental dataset2 h2ax embryo vs endosperm DMR list with tair8 coordinates
chr1	.	h2ax_EM_EN_g6d3n10_DMR	76801	77400	1	.	600	.
chr1	.	h2ax_EM_EN_g6d3n10_DMR	193651	193900	1	.	250	.
chr1	.	h2ax_EM_EN_g6d3n10_DMR	258401	258500	1	.	100	.
chr1	.	h2ax_EM_EN_g6d3n10_DMR	289351	289700	1	.	350	.
chr1	.	h2ax_EM_EN_g6d3n10_DMR	349801	349950	1	.	150	.
chr1	.	h2ax_EM_EN_g6d3n10_DMR	423101	423200	1	.	100	.
chr1	.	h2ax_EM_EN_g6d3n10_DMR	433651	433750	1	.	100	.
chr1	.	h2ax_EM_EN_g6d3n10_DMR	500651	501000	1	.	350	.
chr1	.	h2ax_EM_EN_g6d3n10_DMR	540451	540600	1	.	150	.
chr1	.	h2ax_EM_EN_g6d3n10_DMR	544201	544300	1	.	100	.
chr1	.	h2ax_EM_EN_g6d3n10_DMR	550651	550850	1	.	200	.
chr1	.	h2ax_EM_EN_g6d3n10_DMR	670201	670400	1	.	200	.
chr1	.	h2ax_EM_EN_g6d3n10_DMR	670851	670950	1	.	100	.
chr1	.	h2ax_EM_EN_g6d3n10_DMR	781101	781750	1	.	650	.
chr1	.	h2ax_EM_EN_g6d3n10_DMR	791751	792050	1	.	300	.
chr1	.	h2ax_EM_EN_g6d3n10_DMR	889401	889500	1	.	100	.
chr1	.	h2ax_EM_EN_g6d3n10_DMR	944201	944350	1	.	150	.
chr1	.	h2ax_EM_EN_g6d3n10_DMR	958501	959100	1	.	600	.
chr1	.	h2ax_EM_EN_g6d3n10_DMR	964551	964700	1	.	150	.
chr1	.	h2ax_EM_EN_g6d3n10_DMR	1160401	1161000	1	.	600	.
chr1	.	h2ax_EM_EN_g6d3n10_DMR	1184601	1185100	1	.	500	.
chr1	.	h2ax_EM_EN_g6d3n10_DMR	1250251	1250350	1	.	100	.
chr1	.	h2ax_EM_EN_g6d3n10_DMR	1276101	1276250	1	.	150	.
chr1	.	h2ax_EM_EN_g6d3n10_DMR	1344351	1344550	1	.	200	.
chr1	.	h2ax_EM_EN_g6d3n10_DMR	1379551	1379650	1	.	100	.
chr1	.	h2ax_EM_EN_g6d3n10_DMR	1441601	1441850	1	.	250	.
chr1	.	h2ax_EM_EN_g6d3n10_DMR	1523151	1523450	1	.	300	.
chr1	.	h2ax_EM_EN_g6d3n10_DMR	1593101	1593250	1	.	150	.
chr1	.	h2ax_EM_EN_g6d3n10_DMR	1598401	1598500	1	.	100	.
chr1	.	h2ax_EM_EN_g6d3n10_DMR	1613251	1613550	1	.	300	.
chr1	.	h2ax_EM_EN_g6d3n10_DMR	1617751	1617900	1	.	150	.
chr1	.	h2ax_EM_EN_g6d3n10_DMR	1638251	1638650	1	.	400	.
chr1	.	h2ax_EM_EN_g6d3n10_DMR	1655851	1655950	1	.	100	.
chr1	.	h2ax_EM_EN_g6d3n10_DMR	1676651	1677100	1	.	450	.
chr1	.	h2ax_EM_EN_g6d3n10_DMR	1728751	1729200	1	.	450	.
chr1	.	h2ax_EM_EN_g6d3n10_DMR	1735801	1735900	1	.	100	.
chr1	.	h2ax_EM_EN_g6d3n10_DMR	1846851	1847000	1	.	150	.
chr1	.	h2ax_EM_EN_g6d3n10_DMR	1875501	1876000	1	.	500	.
chr1	.	h2ax_EM_EN_g6d3n10_DMR	1883951	1884050	1	.	100	.
chr1	.	h2ax_EM_EN_g6d3n10_DMR	1983401	1983500	1	.	100	.
chr1	.	h2ax_EM_EN_g6d3n10_DMR	2099951	2100350	1	.	400	.
chr1	.	h2ax_EM_EN_g6d3n10_DMR	2340251	2340500	1	.	250	.
chr1	.	h2ax_EM_EN_g6d3n10_DMR	2382851	2383300	1	.	450	.
chr1	.	h2ax_EM_EN_g6d3n10_DMR	2526801	2526950	1	.	150	.
chr1	.	h2ax_EM_EN_g6d3n10_DMR	2725451	2725700	1	.	250	.
chr1	.	h2ax_EM_EN_g6d3n10_DMR	2726201	2726350	1	.	150	.
chr1	.	h2ax_EM_EN_g6d3n10_DMR	2726951	2727050	1	.	100	.
chr1	.	h2ax_EM_EN_g6d3n10_DMR	2728651	2728750	1	.	100	.
chr1	.	h2ax_EM_EN_g6d3n10_DMR	2763951	2764700	1	.	750	.
chr1	.	h2ax_EM_EN_g6d3n10_DMR	2767651	2767750	1	.	100	.
chr1	.	h2ax_EM_EN_g6d3n10_DMR	2788501	2788900	1	.	400	.
chr1	.	h2ax_EM_EN_g6d3n10_DMR	2840001	2840150	1	.	150	.
chr1	.	h2ax_EM_EN_g6d3n10_DMR	2993451	2993800	1	.	350	.
chr1	.	h2ax_EM_EN_g6d3n10_DMR	3023451	3023550	1	.	100	.
chr1	.	h2ax_EM_EN_g6d3n10_DMR	3063501	3063600	1	.	100	.
chr1	.	h2ax_EM_EN_g6d3n10_DMR	3073501	3073600	1	.	100	.
chr1	.	h2ax_EM_EN_g6d3n10_DMR	3111201	3111300	1	.	100	.
chr1	.	h2ax_EM_EN_g6d3n10_DMR	3250601	3251250	1	.	650	.
chr1	.	h2ax_EM_EN_g6d3n10_DMR	3342451	3342750	1	.	300	.
chr1	.	h2ax_EM_EN_g6d3n10_DMR	3343201	3343700	1	.	500	.
chr1	.	h2ax_EM_EN_g6d3n10_DMR	3344051	3344500	1	.	450	.
chr1	.	h2ax_EM_EN_g6d3n10_DMR	3413001	3413150	1	.	150	.
chr1	.	h2ax_EM_EN_g6d3n10_DMR	3497901	3498450	1	.	550	.
chr1	.	h2ax_EM_EN_g6d3n10_DMR	3595901	3596050	1	.	150	.
chr1	.	h2ax_EM_EN_g6d3n10_DMR	3762451	3763000	1	.	550	.
chr1	.	h2ax_EM_EN_g6d3n10_DMR	3897551	3898750	1	.	1200	.
chr1	.	h2ax_EM_EN_g6d3n10_DMR	3922751	3922850	1	.	100	.
chr1	.	h2ax_EM_EN_g6d3n10_DMR	3925601	3925800	1	.	200	.
chr1	.	h2ax_EM_EN_g6d3n10_DMR	3926201	3926550	1	.	350	.
chr1	.	h2ax_EM_EN_g6d3n10_DMR	3980401	3980600	1	.	200	.
chr1	.	h2ax_EM_EN_g6d3n10_DMR	3982951	3983300	1	.	350	.
chr1	.	h2ax_EM_EN_g6d3n10_DMR	3984001	3984650	1	.	650	.
chr1	.	h2ax_EM_EN_g6d3n10_DMR	4041101	4041250	1	.	150	.
chr1	.	h2ax_EM_EN_g6d3n10_DMR	4061801	4061900	1	.	100	.
chr1	.	h2ax_EM_EN_g6d3n10_DMR	4111251	4111400	1	.	150	.
chr1	.	h2ax_EM_EN_g6d3n10_DMR	4269301	4269400	1	.	100	.
chr1	.	h2ax_EM_EN_g6d3n10_DMR	4293151	4293450	1	.	300	.
chr1	.	h2ax_EM_EN_g6d3n10_DMR	4313201	4313400	1	.	200	.
chr1	.	h2ax_EM_EN_g6d3n10_DMR	4405901	4406000	1	.	100	.
chr1	.	h2ax_EM_EN_g6d3n10_DMR	4413701	4413850	1	.	150	.
chr1	.	h2ax_EM_EN_g6d3n10_DMR	4415601	4416100	1	.	500	.
chr1	.	h2ax_EM_EN_g6d3n10_DMR	4436901	4437100	1	.	200	.
chr1	.	h2ax_EM_EN_g6d3n10_DMR	4493951	4494150	1	.	200	.
chr1	.	h2ax_EM_EN_g6d3n10_DMR	4595301	4595800	1	.	500	.
chr1	.	h2ax_EM_EN_g6d3n10_DMR	4596951	4597200	1	.	250	.
chr1	.	h2ax_EM_EN_g6d3n10_DMR	4603751	4604000	1	.	250	.
chr1	.	h2ax_EM_EN_g6d3n10_DMR	4705351	4705450	1	.	100	.
chr1	.	h2ax_EM_EN_g6d3n10_DMR	4988301	4988400	1	.	100	.
chr1	.	h2ax_EM_EN_g6d3n10_DMR	4992751	4993250	1	.	500	.
chr1	.	h2ax_EM_EN_g6d3n10_DMR	5056101	5056300	1	.	200	.
chr1	.	h2ax_EM_EN_g6d3n10_DMR	5098651	5099000	1	.	350	.
chr1	.	h2ax_EM_EN_g6d3n10_DMR	5100151	5100600	1	.	450	.
chr1	.	h2ax_EM_EN_g6d3n10_DMR	5101751	5101950	1	.	200	.
chr1	.	h2ax_EM_EN_g6d3n10_DMR	5171951	5172050	1	.	100	.
chr1	.	h2ax_EM_EN_g6d3n10_DMR	5174351	5174450	1	.	100	.
chr1	.	h2ax_EM_EN_g6d3n10_DMR	5353851	5354450	1	.	600	.
chr1	.	h2ax_EM_EN_g6d3n10_DMR	5378251	5378400	1	.	150	.
chr1	.	h2ax_EM_EN_g6d3n10_DMR	5389651	5389850	1	.	200	.
chr1	.	h2ax_EM_EN_g6d3n10_DMR	5437501	5437600	1	.	100	.
chr1	.	h2ax_EM_EN_g6d3n10_DMR	5637351	5637700	1	.	350	.
chr1	.	h2ax_EM_EN_g6d3n10_DMR	5863201	5863500	1	.	300	.
chr1	.	h2ax_EM_EN_g6d3n10_DMR	5866651	5866950	1	.	300	.
chr1	.	h2ax_EM_EN_g6d3n10_DMR	5975251	5975500	1	.	250	.
chr1	.	h2ax_EM_EN_g6d3n10_DMR	6040301	6040700	1	.	400	.
chr1	.	h2ax_EM_EN_g6d3n10_DMR	6041301	6041800	1	.	500	.
chr1	.	h2ax_EM_EN_g6d3n10_DMR	6042451	6042700	1	.	250	.
chr1	.	h2ax_EM_EN_g6d3n10_DMR	6044051	6044350	1	.	300	.
chr1	.	h2ax_EM_EN_g6d3n10_DMR	6140501	6140900	1	.	400	.
chr1	.	h2ax_EM_EN_g6d3n10_DMR	6156601	6157000	1	.	400	.
chr1	.	h2ax_EM_EN_g6d3n10_DMR	6158301	6158650	1	.	350	.
chr1	.	h2ax_EM_EN_g6d3n10_DMR	6197601	6198100	1	.	500	.
chr1	.	h2ax_EM_EN_g6d3n10_DMR	6235851	6236800	1	.	950	.
chr1	.	h2ax_EM_EN_g6d3n10_DMR	6237501	6237600	1	.	100	.
chr1	.	h2ax_EM_EN_g6d3n10_DMR	6276301	6276400	1	.	100	.
chr1	.	h2ax_EM_EN_g6d3n10_DMR	6379451	6379750	1	.	300	.
chr1	.	h2ax_EM_EN_g6d3n10_DMR	6380651	6380950	1	.	300	.
chr1	.	h2ax_EM_EN_g6d3n10_DMR	6402901	6403750	1	.	850	.
chr1	.	h2ax_EM_EN_g6d3n10_DMR	6405251	6405350	1	.	100	.
chr1	.	h2ax_EM_EN_g6d3n10_DMR	6406901	6407050	1	.	150	.
chr1	.	h2ax_EM_EN_g6d3n10_DMR	6455401	6455600	1	.	200	.
chr1	.	h2ax_EM_EN_g6d3n10_DMR	6470401	6470850	1	.	450	.
chr1	.	h2ax_EM_EN_g6d3n10_DMR	6472751	6473350	1	.	600	.
chr1	.	h2ax_EM_EN_g6d3n10_DMR	6514651	6515150	1	.	500	.
chr1	.	h2ax_EM_EN_g6d3n10_DMR	6574201	6574350	1	.	150	.
chr1	.	h2ax_EM_EN_g6d3n10_DMR	6574801	6575150	1	.	350	.
chr1	.	h2ax_EM_EN_g6d3n10_DMR	6588001	6588400	1	.	400	.
chr1	.	h2ax_EM_EN_g6d3n10_DMR	6593101	6593200	1	.	100	.
chr1	.	h2ax_EM_EN_g6d3n10_DMR	6598151	6598800	1	.	650	.
chr1	.	h2ax_EM_EN_g6d3n10_DMR	6615401	6615600	1	.	200	.
chr1	.	h2ax_EM_EN_g6d3n10_DMR	6640301	6641000	1	.	700	.
chr1	.	h2ax_EM_EN_g6d3n10_DMR	6660301	6660500	1	.	200	.
chr1	.	h2ax_EM_EN_g6d3n10_DMR	6661851	6661950	1	.	100	.
chr1	.	h2ax_EM_EN_g6d3n10_DMR	6705651	6706050	1	.	400	.
chr1	.	h2ax_EM_EN_g6d3n10_DMR	6730301	6730600	1	.	300	.
chr1	.	h2ax_EM_EN_g6d3n10_DMR	6736701	6737100	1	.	400	.
chr1	.	h2ax_EM_EN_g6d3n10_DMR	6770601	6770700	1	.	100	.
chr1	.	h2ax_EM_EN_g6d3n10_DMR	6795351	6795600	1	.	250	.
chr1	.	h2ax_EM_EN_g6d3n10_DMR	7023501	7024550	1	.	1050	.
chr1	.	h2ax_EM_EN_g6d3n10_DMR	7080901	7081050	1	.	150	.
chr1	.	h2ax_EM_EN_g6d3n10_DMR	7138551	7139000	1	.	450	.
chr1	.	h2ax_EM_EN_g6d3n10_DMR	7201801	7202050	1	.	250	.
chr1	.	h2ax_EM_EN_g6d3n10_DMR	7227651	7227750	1	.	100	.
chr1	.	h2ax_EM_EN_g6d3n10_DMR	7249351	7250000	1	.	650	.
chr1	.	h2ax_EM_EN_g6d3n10_DMR	7255151	7255300	1	.	150	.
chr1	.	h2ax_EM_EN_g6d3n10_DMR	7256001	7256200	1	.	200	.
chr1	.	h2ax_EM_EN_g6d3n10_DMR	7313001	7313200	1	.	200	.
chr1	.	h2ax_EM_EN_g6d3n10_DMR	7344401	7344550	1	.	150	.
chr1	.	h2ax_EM_EN_g6d3n10_DMR	7365051	7365150	1	.	100	.
chr1	.	h2ax_EM_EN_g6d3n10_DMR	7406601	7406750	1	.	150	.
chr1	.	h2ax_EM_EN_g6d3n10_DMR	7475401	7475550	1	.	150	.
chr1	.	h2ax_EM_EN_g6d3n10_DMR	7505151	7505250	1	.	100	.
chr1	.	h2ax_EM_EN_g6d3n10_DMR	7505951	7506100	1	.	150	.
chr1	.	h2ax_EM_EN_g6d3n10_DMR	7665651	7665800	1	.	150	.
chr1	.	h2ax_EM_EN_g6d3n10_DMR	7709451	7710000	1	.	550	.
chr1	.	h2ax_EM_EN_g6d3n10_DMR	7711701	7711950	1	.	250	.
chr1	.	h2ax_EM_EN_g6d3n10_DMR	7714501	7714700	1	.	200	.
chr1	.	h2ax_EM_EN_g6d3n10_DMR	7724801	7724900	1	.	100	.
chr1	.	h2ax_EM_EN_g6d3n10_DMR	7729901	7730150	1	.	250	.
chr1	.	h2ax_EM_EN_g6d3n10_DMR	7764851	7765000	1	.	150	.
chr1	.	h2ax_EM_EN_g6d3n10_DMR	7783401	7783800	1	.	400	.
chr1	.	h2ax_EM_EN_g6d3n10_DMR	7810151	7810350	1	.	200	.
chr1	.	h2ax_EM_EN_g6d3n10_DMR	7811451	7811900	1	.	450	.
chr1	.	h2ax_EM_EN_g6d3n10_DMR	7816051	7816150	1	.	100	.
chr1	.	h2ax_EM_EN_g6d3n10_DMR	7845951	7846100	1	.	150	.
chr1	.	h2ax_EM_EN_g6d3n10_DMR	7959701	7960150	1	.	450	.
chr1	.	h2ax_EM_EN_g6d3n10_DMR	7985701	7986100	1	.	400	.
chr1	.	h2ax_EM_EN_g6d3n10_DMR	8035751	8036150	1	.	400	.
chr1	.	h2ax_EM_EN_g6d3n10_DMR	8043901	8044250	1	.	350	.
chr1	.	h2ax_EM_EN_g6d3n10_DMR	8053001	8053350	1	.	350	.
chr1	.	h2ax_EM_EN_g6d3n10_DMR	8154151	8154250	1	.	100	.
chr1	.	h2ax_EM_EN_g6d3n10_DMR	8169751	8170050	1	.	300	.
chr1	.	h2ax_EM_EN_g6d3n10_DMR	8190201	8190300	1	.	100	.
chr1	.	h2ax_EM_EN_g6d3n10_DMR	8205101	8205300	1	.	200	.
chr1	.	h2ax_EM_EN_g6d3n10_DMR	8236101	8236200	1	.	100	.
chr1	.	h2ax_EM_EN_g6d3n10_DMR	8236951	8237200	1	.	250	.
chr1	.	h2ax_EM_EN_g6d3n10_DMR	8237751	8238900	1	.	1150	.
chr1	.	h2ax_EM_EN_g6d3n10_DMR	8276801	8276900	1	.	100	.
chr1	.	h2ax_EM_EN_g6d3n10_DMR	8291201	8291300	1	.	100	.
chr1	.	h2ax_EM_EN_g6d3n10_DMR	8392301	8392400	1	.	100	.
chr1	.	h2ax_EM_EN_g6d3n10_DMR	8476051	8476150	1	.	100	.
chr1	.	h2ax_EM_EN_g6d3n10_DMR	8476851	8477100	1	.	250	.
chr1	.	h2ax_EM_EN_g6d3n10_DMR	8513501	8513750	1	.	250	.
chr1	.	h2ax_EM_EN_g6d3n10_DMR	8543851	8543950	1	.	100	.
chr1	.	h2ax_EM_EN_g6d3n10_DMR	8571151	8571300	1	.	150	.
chr1	.	h2ax_EM_EN_g6d3n10_DMR	8573201	8573350	1	.	150	.
chr1	.	h2ax_EM_EN_g6d3n10_DMR	8621001	8621300	1	.	300	.
chr1	.	h2ax_EM_EN_g6d3n10_DMR	8622001	8622500	1	.	500	.
chr1	.	h2ax_EM_EN_g6d3n10_DMR	8623451	8623700	1	.	250	.
chr1	.	h2ax_EM_EN_g6d3n10_DMR	8648901	8649000	1	.	100	.
chr1	.	h2ax_EM_EN_g6d3n10_DMR	8681951	8682100	1	.	150	.
chr1	.	h2ax_EM_EN_g6d3n10_DMR	8738151	8738650	1	.	500	.
chr1	.	h2ax_EM_EN_g6d3n10_DMR	8740851	8741250	1	.	400	.
chr1	.	h2ax_EM_EN_g6d3n10_DMR	8765951	8766400	1	.	450	.
chr1	.	h2ax_EM_EN_g6d3n10_DMR	8775301	8775400	1	.	100	.
chr1	.	h2ax_EM_EN_g6d3n10_DMR	8779301	8780650	1	.	1350	.
chr1	.	h2ax_EM_EN_g6d3n10_DMR	8788851	8789900	1	.	1050	.
chr1	.	h2ax_EM_EN_g6d3n10_DMR	8802001	8802200	1	.	200	.
chr1	.	h2ax_EM_EN_g6d3n10_DMR	8802601	8802950	1	.	350	.
chr1	.	h2ax_EM_EN_g6d3n10_DMR	8811351	8812250	1	.	900	.
chr1	.	h2ax_EM_EN_g6d3n10_DMR	8816401	8816600	1	.	200	.
chr1	.	h2ax_EM_EN_g6d3n10_DMR	8816951	8817350	1	.	400	.
chr1	.	h2ax_EM_EN_g6d3n10_DMR	8818001	8818250	1	.	250	.
chr1	.	h2ax_EM_EN_g6d3n10_DMR	8825901	8826050	1	.	150	.
chr1	.	h2ax_EM_EN_g6d3n10_DMR	8826551	8826650	1	.	100	.
chr1	.	h2ax_EM_EN_g6d3n10_DMR	8830601	8832250	1	.	1650	.
chr1	.	h2ax_EM_EN_g6d3n10_DMR	8890801	8891100	1	.	300	.
chr1	.	h2ax_EM_EN_g6d3n10_DMR	8899601	8899750	1	.	150	.
chr1	.	h2ax_EM_EN_g6d3n10_DMR	9126251	9126400	1	.	150	.
chr1	.	h2ax_EM_EN_g6d3n10_DMR	9174351	9174550	1	.	200	.
chr1	.	h2ax_EM_EN_g6d3n10_DMR	9188051	9188550	1	.	500	.
chr1	.	h2ax_EM_EN_g6d3n10_DMR	9205101	9205400	1	.	300	.
chr1	.	h2ax_EM_EN_g6d3n10_DMR	9236551	9236950	1	.	400	.
chr1	.	h2ax_EM_EN_g6d3n10_DMR	9305251	9305350	1	.	100	.
chr1	.	h2ax_EM_EN_g6d3n10_DMR	9344251	9344450	1	.	200	.
chr1	.	h2ax_EM_EN_g6d3n10_DMR	9371001	9371350	1	.	350	.
chr1	.	h2ax_EM_EN_g6d3n10_DMR	9416751	9417000	1	.	250	.
chr1	.	h2ax_EM_EN_g6d3n10_DMR	9418051	9418300	1	.	250	.
chr1	.	h2ax_EM_EN_g6d3n10_DMR	9564901	9565050	1	.	150	.
chr1	.	h2ax_EM_EN_g6d3n10_DMR	9574701	9574900	1	.	200	.
chr1	.	h2ax_EM_EN_g6d3n10_DMR	9585551	9586500	1	.	950	.
chr1	.	h2ax_EM_EN_g6d3n10_DMR	9587001	9587100	1	.	100	.
chr1	.	h2ax_EM_EN_g6d3n10_DMR	9630651	9630750	1	.	100	.
chr1	.	h2ax_EM_EN_g6d3n10_DMR	9690801	9691050	1	.	250	.
chr1	.	h2ax_EM_EN_g6d3n10_DMR	9746401	9746550	1	.	150	.
chr1	.	h2ax_EM_EN_g6d3n10_DMR	9754551	9754900	1	.	350	.
chr1	.	h2ax_EM_EN_g6d3n10_DMR	9756051	9756450	1	.	400	.
chr1	.	h2ax_EM_EN_g6d3n10_DMR	9758701	9758850	1	.	150	.
chr1	.	h2ax_EM_EN_g6d3n10_DMR	9759351	9759850	1	.	500	.
chr1	.	h2ax_EM_EN_g6d3n10_DMR	9778401	9778500	1	.	100	.
chr1	.	h2ax_EM_EN_g6d3n10_DMR	9852851	9853500	1	.	650	.
chr1	.	h2ax_EM_EN_g6d3n10_DMR	9866101	9866350	1	.	250	.
chr1	.	h2ax_EM_EN_g6d3n10_DMR	9879751	9879850	1	.	100	.
chr1	.	h2ax_EM_EN_g6d3n10_DMR	9883851	9884000	1	.	150	.
chr1	.	h2ax_EM_EN_g6d3n10_DMR	9894451	9894550	1	.	100	.
chr1	.	h2ax_EM_EN_g6d3n10_DMR	9900401	9900950	1	.	550	.
chr1	.	h2ax_EM_EN_g6d3n10_DMR	9909251	9909700	1	.	450	.
chr1	.	h2ax_EM_EN_g6d3n10_DMR	9916001	9916350	1	.	350	.
chr1	.	h2ax_EM_EN_g6d3n10_DMR	9918951	9919050	1	.	100	.
chr1	.	h2ax_EM_EN_g6d3n10_DMR	9925601	9925800	1	.	200	.
chr1	.	h2ax_EM_EN_g6d3n10_DMR	9958351	9958500	1	.	150	.
chr1	.	h2ax_EM_EN_g6d3n10_DMR	10021501	10021700	1	.	200	.
chr1	.	h2ax_EM_EN_g6d3n10_DMR	10022601	10023150	1	.	550	.
chr1	.	h2ax_EM_EN_g6d3n10_DMR	10027051	10027150	1	.	100	.
chr1	.	h2ax_EM_EN_g6d3n10_DMR	10114651	10115350	1	.	700	.
chr1	.	h2ax_EM_EN_g6d3n10_DMR	10123751	10124000	1	.	250	.
chr1	.	h2ax_EM_EN_g6d3n10_DMR	10152851	10153300	1	.	450	.
chr1	.	h2ax_EM_EN_g6d3n10_DMR	10155101	10155750	1	.	650	.
chr1	.	h2ax_EM_EN_g6d3n10_DMR	10156351	10156550	1	.	200	.
chr1	.	h2ax_EM_EN_g6d3n10_DMR	10161651	10161850	1	.	200	.
chr1	.	h2ax_EM_EN_g6d3n10_DMR	10186201	10186350	1	.	150	.
chr1	.	h2ax_EM_EN_g6d3n10_DMR	10222151	10222350	1	.	200	.
chr1	.	h2ax_EM_EN_g6d3n10_DMR	10315101	10315450	1	.	350	.
chr1	.	h2ax_EM_EN_g6d3n10_DMR	10352251	10352700	1	.	450	.
chr1	.	h2ax_EM_EN_g6d3n10_DMR	10383351	10383750	1	.	400	.
chr1	.	h2ax_EM_EN_g6d3n10_DMR	10421201	10421700	1	.	500	.
chr1	.	h2ax_EM_EN_g6d3n10_DMR	10443301	10443450	1	.	150	.
chr1	.	h2ax_EM_EN_g6d3n10_DMR	10490451	10491050	1	.	600	.
chr1	.	h2ax_EM_EN_g6d3n10_DMR	10497551	10497650	1	.	100	.
chr1	.	h2ax_EM_EN_g6d3n10_DMR	10507151	10507250	1	.	100	.
chr1	.	h2ax_EM_EN_g6d3n10_DMR	10512801	10512950	1	.	150	.
chr1	.	h2ax_EM_EN_g6d3n10_DMR	10523601	10523700	1	.	100	.
chr1	.	h2ax_EM_EN_g6d3n10_DMR	10526851	10526950	1	.	100	.
chr1	.	h2ax_EM_EN_g6d3n10_DMR	10527901	10528050	1	.	150	.
chr1	.	h2ax_EM_EN_g6d3n10_DMR	10545851	10546200	1	.	350	.
chr1	.	h2ax_EM_EN_g6d3n10_DMR	10570151	10570300	1	.	150	.
chr1	.	h2ax_EM_EN_g6d3n10_DMR	10591651	10592350	1	.	700	.
chr1	.	h2ax_EM_EN_g6d3n10_DMR	10597901	10598300	1	.	400	.
chr1	.	h2ax_EM_EN_g6d3n10_DMR	10604901	10605150	1	.	250	.
chr1	.	h2ax_EM_EN_g6d3n10_DMR	10654451	10654600	1	.	150	.
chr1	.	h2ax_EM_EN_g6d3n10_DMR	10776551	10777100	1	.	550	.
chr1	.	h2ax_EM_EN_g6d3n10_DMR	10778201	10778850	1	.	650	.
chr1	.	h2ax_EM_EN_g6d3n10_DMR	10814251	10814450	1	.	200	.
chr1	.	h2ax_EM_EN_g6d3n10_DMR	10863201	10863450	1	.	250	.
chr1	.	h2ax_EM_EN_g6d3n10_DMR	10867051	10867150	1	.	100	.
chr1	.	h2ax_EM_EN_g6d3n10_DMR	10932451	10932650	1	.	200	.
chr1	.	h2ax_EM_EN_g6d3n10_DMR	10964601	10964700	1	.	100	.
chr1	.	h2ax_EM_EN_g6d3n10_DMR	10965901	10966100	1	.	200	.
chr1	.	h2ax_EM_EN_g6d3n10_DMR	10983251	10983600	1	.	350	.
chr1	.	h2ax_EM_EN_g6d3n10_DMR	11006301	11006500	1	.	200	.
chr1	.	h2ax_EM_EN_g6d3n10_DMR	11019401	11019600	1	.	200	.
chr1	.	h2ax_EM_EN_g6d3n10_DMR	11020401	11020550	1	.	150	.
chr1	.	h2ax_EM_EN_g6d3n10_DMR	11027501	11027950	1	.	450	.
chr1	.	h2ax_EM_EN_g6d3n10_DMR	11044501	11045100	1	.	600	.
chr1	.	h2ax_EM_EN_g6d3n10_DMR	11045451	11046000	1	.	550	.
chr1	.	h2ax_EM_EN_g6d3n10_DMR	11046551	11047500	1	.	950	.
chr1	.	h2ax_EM_EN_g6d3n10_DMR	11049251	11049350	1	.	100	.
chr1	.	h2ax_EM_EN_g6d3n10_DMR	11102601	11103300	1	.	700	.
chr1	.	h2ax_EM_EN_g6d3n10_DMR	11106301	11106500	1	.	200	.
chr1	.	h2ax_EM_EN_g6d3n10_DMR	11126851	11127100	1	.	250	.
chr1	.	h2ax_EM_EN_g6d3n10_DMR	11127801	11128250	1	.	450	.
chr1	.	h2ax_EM_EN_g6d3n10_DMR	11154351	11154650	1	.	300	.
chr1	.	h2ax_EM_EN_g6d3n10_DMR	11155201	11156400	1	.	1200	.
chr1	.	h2ax_EM_EN_g6d3n10_DMR	11209001	11209100	1	.	100	.
chr1	.	h2ax_EM_EN_g6d3n10_DMR	11212451	11212550	1	.	100	.
chr1	.	h2ax_EM_EN_g6d3n10_DMR	11228651	11228750	1	.	100	.
chr1	.	h2ax_EM_EN_g6d3n10_DMR	11241601	11242000	1	.	400	.
chr1	.	h2ax_EM_EN_g6d3n10_DMR	11259051	11259650	1	.	600	.
chr1	.	h2ax_EM_EN_g6d3n10_DMR	11299251	11299450	1	.	200	.
chr1	.	h2ax_EM_EN_g6d3n10_DMR	11301001	11301650	1	.	650	.
chr1	.	h2ax_EM_EN_g6d3n10_DMR	11302251	11302500	1	.	250	.
chr1	.	h2ax_EM_EN_g6d3n10_DMR	11306051	11306350	1	.	300	.
chr1	.	h2ax_EM_EN_g6d3n10_DMR	11366251	11366400	1	.	150	.
chr1	.	h2ax_EM_EN_g6d3n10_DMR	11366801	11366900	1	.	100	.
chr1	.	h2ax_EM_EN_g6d3n10_DMR	11369451	11369750	1	.	300	.
chr1	.	h2ax_EM_EN_g6d3n10_DMR	11452051	11452400	1	.	350	.
chr1	.	h2ax_EM_EN_g6d3n10_DMR	11458651	11458850	1	.	200	.
chr1	.	h2ax_EM_EN_g6d3n10_DMR	11466851	11467350	1	.	500	.
chr1	.	h2ax_EM_EN_g6d3n10_DMR	11489801	11490900	1	.	1100	.
chr1	.	h2ax_EM_EN_g6d3n10_DMR	11518351	11518650	1	.	300	.
chr1	.	h2ax_EM_EN_g6d3n10_DMR	11526151	11526550	1	.	400	.
chr1	.	h2ax_EM_EN_g6d3n10_DMR	11527201	11527350	1	.	150	.
chr1	.	h2ax_EM_EN_g6d3n10_DMR	11552051	11552300	1	.	250	.
chr1	.	h2ax_EM_EN_g6d3n10_DMR	11609751	11610250	1	.	500	.
chr1	.	h2ax_EM_EN_g6d3n10_DMR	11617451	11617600	1	.	150	.
chr1	.	h2ax_EM_EN_g6d3n10_DMR	11636301	11636500	1	.	200	.
chr1	.	h2ax_EM_EN_g6d3n10_DMR	11636851	11637650	1	.	800	.
chr1	.	h2ax_EM_EN_g6d3n10_DMR	11643151	11643250	1	.	100	.
chr1	.	h2ax_EM_EN_g6d3n10_DMR	11644401	11644500	1	.	100	.
chr1	.	h2ax_EM_EN_g6d3n10_DMR	11648251	11648450	1	.	200	.
chr1	.	h2ax_EM_EN_g6d3n10_DMR	11649251	11649600	1	.	350	.
chr1	.	h2ax_EM_EN_g6d3n10_DMR	11661751	11662250	1	.	500	.
chr1	.	h2ax_EM_EN_g6d3n10_DMR	11686201	11686500	1	.	300	.
chr1	.	h2ax_EM_EN_g6d3n10_DMR	11692351	11693400	1	.	1050	.
chr1	.	h2ax_EM_EN_g6d3n10_DMR	11720851	11721200	1	.	350	.
chr1	.	h2ax_EM_EN_g6d3n10_DMR	11721601	11722450	1	.	850	.
chr1	.	h2ax_EM_EN_g6d3n10_DMR	11732601	11733200	1	.	600	.
chr1	.	h2ax_EM_EN_g6d3n10_DMR	11733951	11734600	1	.	650	.
chr1	.	h2ax_EM_EN_g6d3n10_DMR	11783251	11783500	1	.	250	.
chr1	.	h2ax_EM_EN_g6d3n10_DMR	11805751	11806250	1	.	500	.
chr1	.	h2ax_EM_EN_g6d3n10_DMR	11807601	11808250	1	.	650	.
chr1	.	h2ax_EM_EN_g6d3n10_DMR	11817001	11817300	1	.	300	.
chr1	.	h2ax_EM_EN_g6d3n10_DMR	11818051	11818400	1	.	350	.
chr1	.	h2ax_EM_EN_g6d3n10_DMR	11822351	11822500	1	.	150	.
chr1	.	h2ax_EM_EN_g6d3n10_DMR	11823801	11823950	1	.	150	.
chr1	.	h2ax_EM_EN_g6d3n10_DMR	11832101	11832400	1	.	300	.
chr1	.	h2ax_EM_EN_g6d3n10_DMR	11839101	11839750	1	.	650	.
chr1	.	h2ax_EM_EN_g6d3n10_DMR	11857301	11857650	1	.	350	.
chr1	.	h2ax_EM_EN_g6d3n10_DMR	11859551	11859900	1	.	350	.
chr1	.	h2ax_EM_EN_g6d3n10_DMR	11861351	11861450	1	.	100	.
chr1	.	h2ax_EM_EN_g6d3n10_DMR	11879701	11879950	1	.	250	.
chr1	.	h2ax_EM_EN_g6d3n10_DMR	11880701	11880850	1	.	150	.
chr1	.	h2ax_EM_EN_g6d3n10_DMR	11894951	11895250	1	.	300	.
chr1	.	h2ax_EM_EN_g6d3n10_DMR	11901201	11901550	1	.	350	.
chr1	.	h2ax_EM_EN_g6d3n10_DMR	11910901	11911100	1	.	200	.
chr1	.	h2ax_EM_EN_g6d3n10_DMR	11935301	11935550	1	.	250	.
chr1	.	h2ax_EM_EN_g6d3n10_DMR	11957901	11958150	1	.	250	.
chr1	.	h2ax_EM_EN_g6d3n10_DMR	11958651	11958900	1	.	250	.
chr1	.	h2ax_EM_EN_g6d3n10_DMR	11974801	11975050	1	.	250	.
chr1	.	h2ax_EM_EN_g6d3n10_DMR	11980351	11980500	1	.	150	.
chr1	.	h2ax_EM_EN_g6d3n10_DMR	11991951	11992200	1	.	250	.
chr1	.	h2ax_EM_EN_g6d3n10_DMR	12009201	12009800	1	.	600	.
chr1	.	h2ax_EM_EN_g6d3n10_DMR	12013401	12013750	1	.	350	.
chr1	.	h2ax_EM_EN_g6d3n10_DMR	12014201	12014950	1	.	750	.
chr1	.	h2ax_EM_EN_g6d3n10_DMR	12018951	12019150	1	.	200	.
chr1	.	h2ax_EM_EN_g6d3n10_DMR	12021451	12021950	1	.	500	.
chr1	.	h2ax_EM_EN_g6d3n10_DMR	12032001	12032100	1	.	100	.
chr1	.	h2ax_EM_EN_g6d3n10_DMR	12037851	12038650	1	.	800	.
chr1	.	h2ax_EM_EN_g6d3n10_DMR	12039001	12039250	1	.	250	.
chr1	.	h2ax_EM_EN_g6d3n10_DMR	12040051	12040400	1	.	350	.
chr1	.	h2ax_EM_EN_g6d3n10_DMR	12041551	12042350	1	.	800	.
chr1	.	h2ax_EM_EN_g6d3n10_DMR	12055201	12055300	1	.	100	.
chr1	.	h2ax_EM_EN_g6d3n10_DMR	12062601	12063200	1	.	600	.
chr1	.	h2ax_EM_EN_g6d3n10_DMR	12070701	12070800	1	.	100	.
chr1	.	h2ax_EM_EN_g6d3n10_DMR	12071151	12071450	1	.	300	.
chr1	.	h2ax_EM_EN_g6d3n10_DMR	12078501	12078600	1	.	100	.
chr1	.	h2ax_EM_EN_g6d3n10_DMR	12083801	12084200	1	.	400	.
chr1	.	h2ax_EM_EN_g6d3n10_DMR	12131251	12131600	1	.	350	.
chr1	.	h2ax_EM_EN_g6d3n10_DMR	12136801	12137550	1	.	750	.
chr1	.	h2ax_EM_EN_g6d3n10_DMR	12172501	12172700	1	.	200	.
chr1	.	h2ax_EM_EN_g6d3n10_DMR	12184701	12185150	1	.	450	.
chr1	.	h2ax_EM_EN_g6d3n10_DMR	12225701	12225900	1	.	200	.
chr1	.	h2ax_EM_EN_g6d3n10_DMR	12230901	12231300	1	.	400	.
chr1	.	h2ax_EM_EN_g6d3n10_DMR	12247301	12247700	1	.	400	.
chr1	.	h2ax_EM_EN_g6d3n10_DMR	12257601	12257700	1	.	100	.
chr1	.	h2ax_EM_EN_g6d3n10_DMR	12264651	12264750	1	.	100	.
chr1	.	h2ax_EM_EN_g6d3n10_DMR	12272201	12272550	1	.	350	.
chr1	.	h2ax_EM_EN_g6d3n10_DMR	12287001	12287200	1	.	200	.
chr1	.	h2ax_EM_EN_g6d3n10_DMR	12290651	12291000	1	.	350	.
chr1	.	h2ax_EM_EN_g6d3n10_DMR	12297851	12297950	1	.	100	.
chr1	.	h2ax_EM_EN_g6d3n10_DMR	12299151	12299500	1	.	350	.
chr1	.	h2ax_EM_EN_g6d3n10_DMR	12299951	12300500	1	.	550	.
chr1	.	h2ax_EM_EN_g6d3n10_DMR	12316501	12316950	1	.	450	.
chr1	.	h2ax_EM_EN_g6d3n10_DMR	12317351	12318000	1	.	650	.
chr1	.	h2ax_EM_EN_g6d3n10_DMR	12319251	12319350	1	.	100	.
chr1	.	h2ax_EM_EN_g6d3n10_DMR	12320151	12320300	1	.	150	.
chr1	.	h2ax_EM_EN_g6d3n10_DMR	12328651	12329000	1	.	350	.
chr1	.	h2ax_EM_EN_g6d3n10_DMR	12336851	12337250	1	.	400	.
chr1	.	h2ax_EM_EN_g6d3n10_DMR	12341901	12342000	1	.	100	.
chr1	.	h2ax_EM_EN_g6d3n10_DMR	12363751	12364100	1	.	350	.
chr1	.	h2ax_EM_EN_g6d3n10_DMR	12365901	12366300	1	.	400	.
chr1	.	h2ax_EM_EN_g6d3n10_DMR	12373951	12374100	1	.	150	.
chr1	.	h2ax_EM_EN_g6d3n10_DMR	12380601	12380750	1	.	150	.
chr1	.	h2ax_EM_EN_g6d3n10_DMR	12387801	12388050	1	.	250	.
chr1	.	h2ax_EM_EN_g6d3n10_DMR	12389851	12390000	1	.	150	.
chr1	.	h2ax_EM_EN_g6d3n10_DMR	12391451	12391550	1	.	100	.
chr1	.	h2ax_EM_EN_g6d3n10_DMR	12425501	12425850	1	.	350	.
chr1	.	h2ax_EM_EN_g6d3n10_DMR	12440201	12440650	1	.	450	.
chr1	.	h2ax_EM_EN_g6d3n10_DMR	12444001	12444250	1	.	250	.
chr1	.	h2ax_EM_EN_g6d3n10_DMR	12445601	12446500	1	.	900	.
chr1	.	h2ax_EM_EN_g6d3n10_DMR	12458201	12458300	1	.	100	.
chr1	.	h2ax_EM_EN_g6d3n10_DMR	12466901	12467000	1	.	100	.
chr1	.	h2ax_EM_EN_g6d3n10_DMR	12467401	12467600	1	.	200	.
chr1	.	h2ax_EM_EN_g6d3n10_DMR	12469051	12469750	1	.	700	.
chr1	.	h2ax_EM_EN_g6d3n10_DMR	12475451	12475550	1	.	100	.
chr1	.	h2ax_EM_EN_g6d3n10_DMR	12476901	12477150	1	.	250	.
chr1	.	h2ax_EM_EN_g6d3n10_DMR	12477951	12478050	1	.	100	.
chr1	.	h2ax_EM_EN_g6d3n10_DMR	12483101	12483200	1	.	100	.
chr1	.	h2ax_EM_EN_g6d3n10_DMR	12497401	12497500	1	.	100	.
chr1	.	h2ax_EM_EN_g6d3n10_DMR	12507001	12507100	1	.	100	.
chr1	.	h2ax_EM_EN_g6d3n10_DMR	12508651	12508900	1	.	250	.
chr1	.	h2ax_EM_EN_g6d3n10_DMR	12509251	12509900	1	.	650	.
chr1	.	h2ax_EM_EN_g6d3n10_DMR	12510351	12511100	1	.	750	.
chr1	.	h2ax_EM_EN_g6d3n10_DMR	12512151	12512500	1	.	350	.
chr1	.	h2ax_EM_EN_g6d3n10_DMR	12513051	12513300	1	.	250	.
chr1	.	h2ax_EM_EN_g6d3n10_DMR	12517301	12517600	1	.	300	.
chr1	.	h2ax_EM_EN_g6d3n10_DMR	12519651	12519800	1	.	150	.
chr1	.	h2ax_EM_EN_g6d3n10_DMR	12526101	12527300	1	.	1200	.
chr1	.	h2ax_EM_EN_g6d3n10_DMR	12548101	12548350	1	.	250	.
chr1	.	h2ax_EM_EN_g6d3n10_DMR	12549401	12549650	1	.	250	.
chr1	.	h2ax_EM_EN_g6d3n10_DMR	12555201	12556000	1	.	800	.
chr1	.	h2ax_EM_EN_g6d3n10_DMR	12556401	12556900	1	.	500	.
chr1	.	h2ax_EM_EN_g6d3n10_DMR	12557251	12557400	1	.	150	.
chr1	.	h2ax_EM_EN_g6d3n10_DMR	12558051	12558850	1	.	800	.
chr1	.	h2ax_EM_EN_g6d3n10_DMR	12560201	12560400	1	.	200	.
chr1	.	h2ax_EM_EN_g6d3n10_DMR	12563551	12563650	1	.	100	.
chr1	.	h2ax_EM_EN_g6d3n10_DMR	12566001	12566200	1	.	200	.
chr1	.	h2ax_EM_EN_g6d3n10_DMR	12573151	12573700	1	.	550	.
chr1	.	h2ax_EM_EN_g6d3n10_DMR	12574801	12574900	1	.	100	.
chr1	.	h2ax_EM_EN_g6d3n10_DMR	12578151	12578650	1	.	500	.
chr1	.	h2ax_EM_EN_g6d3n10_DMR	12579051	12580650	1	.	1600	.
chr1	.	h2ax_EM_EN_g6d3n10_DMR	12581101	12581650	1	.	550	.
chr1	.	h2ax_EM_EN_g6d3n10_DMR	12591051	12591350	1	.	300	.
chr1	.	h2ax_EM_EN_g6d3n10_DMR	12592001	12592100	1	.	100	.
chr1	.	h2ax_EM_EN_g6d3n10_DMR	12610901	12611000	1	.	100	.
chr1	.	h2ax_EM_EN_g6d3n10_DMR	12614501	12615400	1	.	900	.
chr1	.	h2ax_EM_EN_g6d3n10_DMR	12626501	12626650	1	.	150	.
chr1	.	h2ax_EM_EN_g6d3n10_DMR	12631251	12632350	1	.	1100	.
chr1	.	h2ax_EM_EN_g6d3n10_DMR	12633151	12633250	1	.	100	.
chr1	.	h2ax_EM_EN_g6d3n10_DMR	12635351	12635450	1	.	100	.
chr1	.	h2ax_EM_EN_g6d3n10_DMR	12640651	12640850	1	.	200	.
chr1	.	h2ax_EM_EN_g6d3n10_DMR	12643301	12643850	1	.	550	.
chr1	.	h2ax_EM_EN_g6d3n10_DMR	12678751	12678900	1	.	150	.
chr1	.	h2ax_EM_EN_g6d3n10_DMR	12683901	12684400	1	.	500	.
chr1	.	h2ax_EM_EN_g6d3n10_DMR	12684751	12684850	1	.	100	.
chr1	.	h2ax_EM_EN_g6d3n10_DMR	12691551	12692100	1	.	550	.
chr1	.	h2ax_EM_EN_g6d3n10_DMR	12698751	12699300	1	.	550	.
chr1	.	h2ax_EM_EN_g6d3n10_DMR	12702501	12702600	1	.	100	.
chr1	.	h2ax_EM_EN_g6d3n10_DMR	12720051	12720500	1	.	450	.
chr1	.	h2ax_EM_EN_g6d3n10_DMR	12733951	12734300	1	.	350	.
chr1	.	h2ax_EM_EN_g6d3n10_DMR	12738301	12739050	1	.	750	.
chr1	.	h2ax_EM_EN_g6d3n10_DMR	12760401	12760700	1	.	300	.
chr1	.	h2ax_EM_EN_g6d3n10_DMR	12761501	12761950	1	.	450	.
chr1	.	h2ax_EM_EN_g6d3n10_DMR	12807101	12807350	1	.	250	.
chr1	.	h2ax_EM_EN_g6d3n10_DMR	12809301	12810000	1	.	700	.
chr1	.	h2ax_EM_EN_g6d3n10_DMR	12823101	12823500	1	.	400	.
chr1	.	h2ax_EM_EN_g6d3n10_DMR	12824101	12824900	1	.	800	.
chr1	.	h2ax_EM_EN_g6d3n10_DMR	12862501	12862900	1	.	400	.
chr1	.	h2ax_EM_EN_g6d3n10_DMR	12869151	12869500	1	.	350	.
chr1	.	h2ax_EM_EN_g6d3n10_DMR	12870101	12870450	1	.	350	.
chr1	.	h2ax_EM_EN_g6d3n10_DMR	12874451	12875050	1	.	600	.
chr1	.	h2ax_EM_EN_g6d3n10_DMR	12887601	12888150	1	.	550	.
chr1	.	h2ax_EM_EN_g6d3n10_DMR	12888751	12889200	1	.	450	.
chr1	.	h2ax_EM_EN_g6d3n10_DMR	12894651	12895550	1	.	900	.
chr1	.	h2ax_EM_EN_g6d3n10_DMR	12896301	12896650	1	.	350	.
chr1	.	h2ax_EM_EN_g6d3n10_DMR	12898751	12900650	1	.	1900	.
chr1	.	h2ax_EM_EN_g6d3n10_DMR	12901401	12901550	1	.	150	.
chr1	.	h2ax_EM_EN_g6d3n10_DMR	12902201	12902350	1	.	150	.
chr1	.	h2ax_EM_EN_g6d3n10_DMR	12903301	12903550	1	.	250	.
chr1	.	h2ax_EM_EN_g6d3n10_DMR	12907151	12907300	1	.	150	.
chr1	.	h2ax_EM_EN_g6d3n10_DMR	12918701	12918950	1	.	250	.
chr1	.	h2ax_EM_EN_g6d3n10_DMR	12922201	12923450	1	.	1250	.
chr1	.	h2ax_EM_EN_g6d3n10_DMR	12925951	12928450	1	.	2500	.
chr1	.	h2ax_EM_EN_g6d3n10_DMR	12928801	12929300	1	.	500	.
chr1	.	h2ax_EM_EN_g6d3n10_DMR	12930101	12930350	1	.	250	.
chr1	.	h2ax_EM_EN_g6d3n10_DMR	12931951	12932600	1	.	650	.
chr1	.	h2ax_EM_EN_g6d3n10_DMR	12942201	12942750	1	.	550	.
chr1	.	h2ax_EM_EN_g6d3n10_DMR	12953801	12954100	1	.	300	.
chr1	.	h2ax_EM_EN_g6d3n10_DMR	12963951	12964050	1	.	100	.
chr1	.	h2ax_EM_EN_g6d3n10_DMR	12966651	12966750	1	.	100	.
chr1	.	h2ax_EM_EN_g6d3n10_DMR	12967951	12968200	1	.	250	.
chr1	.	h2ax_EM_EN_g6d3n10_DMR	12968551	12968800	1	.	250	.
chr1	.	h2ax_EM_EN_g6d3n10_DMR	12976901	12977300	1	.	400	.
chr1	.	h2ax_EM_EN_g6d3n10_DMR	12980301	12980400	1	.	100	.
chr1	.	h2ax_EM_EN_g6d3n10_DMR	12994951	12995050	1	.	100	.
chr1	.	h2ax_EM_EN_g6d3n10_DMR	12997401	12997650	1	.	250	.
chr1	.	h2ax_EM_EN_g6d3n10_DMR	13015601	13016100	1	.	500	.
chr1	.	h2ax_EM_EN_g6d3n10_DMR	13024101	13024200	1	.	100	.
chr1	.	h2ax_EM_EN_g6d3n10_DMR	13025751	13025850	1	.	100	.
chr1	.	h2ax_EM_EN_g6d3n10_DMR	13027751	13028350	1	.	600	.
chr1	.	h2ax_EM_EN_g6d3n10_DMR	13030301	13030400	1	.	100	.
chr1	.	h2ax_EM_EN_g6d3n10_DMR	13033951	13034150	1	.	200	.
chr1	.	h2ax_EM_EN_g6d3n10_DMR	13036901	13037250	1	.	350	.
chr1	.	h2ax_EM_EN_g6d3n10_DMR	13043451	13043750	1	.	300	.
chr1	.	h2ax_EM_EN_g6d3n10_DMR	13044351	13044650	1	.	300	.
chr1	.	h2ax_EM_EN_g6d3n10_DMR	13049751	13050100	1	.	350	.
chr1	.	h2ax_EM_EN_g6d3n10_DMR	13055401	13055950	1	.	550	.
chr1	.	h2ax_EM_EN_g6d3n10_DMR	13057851	13057950	1	.	100	.
chr1	.	h2ax_EM_EN_g6d3n10_DMR	13059851	13060150	1	.	300	.
chr1	.	h2ax_EM_EN_g6d3n10_DMR	13060701	13060900	1	.	200	.
chr1	.	h2ax_EM_EN_g6d3n10_DMR	13064001	13064400	1	.	400	.
chr1	.	h2ax_EM_EN_g6d3n10_DMR	13068501	13069350	1	.	850	.
chr1	.	h2ax_EM_EN_g6d3n10_DMR	13070001	13070250	1	.	250	.
chr1	.	h2ax_EM_EN_g6d3n10_DMR	13070751	13070850	1	.	100	.
chr1	.	h2ax_EM_EN_g6d3n10_DMR	13080751	13081050	1	.	300	.
chr1	.	h2ax_EM_EN_g6d3n10_DMR	13081551	13082150	1	.	600	.
chr1	.	h2ax_EM_EN_g6d3n10_DMR	13082601	13082950	1	.	350	.
chr1	.	h2ax_EM_EN_g6d3n10_DMR	13083701	13083800	1	.	100	.
chr1	.	h2ax_EM_EN_g6d3n10_DMR	13085251	13085450	1	.	200	.
chr1	.	h2ax_EM_EN_g6d3n10_DMR	13086851	13087350	1	.	500	.
chr1	.	h2ax_EM_EN_g6d3n10_DMR	13089251	13089400	1	.	150	.
chr1	.	h2ax_EM_EN_g6d3n10_DMR	13097801	13098100	1	.	300	.
chr1	.	h2ax_EM_EN_g6d3n10_DMR	13104401	13104550	1	.	150	.
chr1	.	h2ax_EM_EN_g6d3n10_DMR	13106701	13106950	1	.	250	.
chr1	.	h2ax_EM_EN_g6d3n10_DMR	13107351	13107550	1	.	200	.
chr1	.	h2ax_EM_EN_g6d3n10_DMR	13108501	13108650	1	.	150	.
chr1	.	h2ax_EM_EN_g6d3n10_DMR	13109101	13109550	1	.	450	.
chr1	.	h2ax_EM_EN_g6d3n10_DMR	13109951	13110300	1	.	350	.
chr1	.	h2ax_EM_EN_g6d3n10_DMR	13110651	13110750	1	.	100	.
chr1	.	h2ax_EM_EN_g6d3n10_DMR	13114451	13114900	1	.	450	.
chr1	.	h2ax_EM_EN_g6d3n10_DMR	13121501	13121850	1	.	350	.
chr1	.	h2ax_EM_EN_g6d3n10_DMR	13126851	13127100	1	.	250	.
chr1	.	h2ax_EM_EN_g6d3n10_DMR	13128351	13128550	1	.	200	.
chr1	.	h2ax_EM_EN_g6d3n10_DMR	13131401	13131550	1	.	150	.
chr1	.	h2ax_EM_EN_g6d3n10_DMR	13148401	13148950	1	.	550	.
chr1	.	h2ax_EM_EN_g6d3n10_DMR	13161651	13161950	1	.	300	.
chr1	.	h2ax_EM_EN_g6d3n10_DMR	13162501	13162700	1	.	200	.
chr1	.	h2ax_EM_EN_g6d3n10_DMR	13164801	13165350	1	.	550	.
chr1	.	h2ax_EM_EN_g6d3n10_DMR	13166651	13166900	1	.	250	.
chr1	.	h2ax_EM_EN_g6d3n10_DMR	13170951	13171350	1	.	400	.
chr1	.	h2ax_EM_EN_g6d3n10_DMR	13172951	13173050	1	.	100	.
chr1	.	h2ax_EM_EN_g6d3n10_DMR	13199151	13199300	1	.	150	.
chr1	.	h2ax_EM_EN_g6d3n10_DMR	13199651	13200050	1	.	400	.
chr1	.	h2ax_EM_EN_g6d3n10_DMR	13205651	13206000	1	.	350	.
chr1	.	h2ax_EM_EN_g6d3n10_DMR	13212551	13213550	1	.	1000	.
chr1	.	h2ax_EM_EN_g6d3n10_DMR	13214051	13214550	1	.	500	.
chr1	.	h2ax_EM_EN_g6d3n10_DMR	13214951	13215200	1	.	250	.
chr1	.	h2ax_EM_EN_g6d3n10_DMR	13216601	13217400	1	.	800	.
chr1	.	h2ax_EM_EN_g6d3n10_DMR	13234751	13235750	1	.	1000	.
chr1	.	h2ax_EM_EN_g6d3n10_DMR	13236101	13236300	1	.	200	.
chr1	.	h2ax_EM_EN_g6d3n10_DMR	13236951	13237150	1	.	200	.
chr1	.	h2ax_EM_EN_g6d3n10_DMR	13239651	13240250	1	.	600	.
chr1	.	h2ax_EM_EN_g6d3n10_DMR	13241451	13241700	1	.	250	.
chr1	.	h2ax_EM_EN_g6d3n10_DMR	13244151	13244450	1	.	300	.
chr1	.	h2ax_EM_EN_g6d3n10_DMR	13245151	13246850	1	.	1700	.
chr1	.	h2ax_EM_EN_g6d3n10_DMR	13247201	13247400	1	.	200	.
chr1	.	h2ax_EM_EN_g6d3n10_DMR	13248151	13248300	1	.	150	.
chr1	.	h2ax_EM_EN_g6d3n10_DMR	13248651	13248900	1	.	250	.
chr1	.	h2ax_EM_EN_g6d3n10_DMR	13249301	13250100	1	.	800	.
chr1	.	h2ax_EM_EN_g6d3n10_DMR	13250551	13251600	1	.	1050	.
chr1	.	h2ax_EM_EN_g6d3n10_DMR	13257701	13257800	1	.	100	.
chr1	.	h2ax_EM_EN_g6d3n10_DMR	13258151	13258250	1	.	100	.
chr1	.	h2ax_EM_EN_g6d3n10_DMR	13260551	13260950	1	.	400	.
chr1	.	h2ax_EM_EN_g6d3n10_DMR	13262351	13262550	1	.	200	.
chr1	.	h2ax_EM_EN_g6d3n10_DMR	13262901	13263050	1	.	150	.
chr1	.	h2ax_EM_EN_g6d3n10_DMR	13264801	13265350	1	.	550	.
chr1	.	h2ax_EM_EN_g6d3n10_DMR	13269651	13269800	1	.	150	.
chr1	.	h2ax_EM_EN_g6d3n10_DMR	13281951	13282050	1	.	100	.
chr1	.	h2ax_EM_EN_g6d3n10_DMR	13283551	13283750	1	.	200	.
chr1	.	h2ax_EM_EN_g6d3n10_DMR	13284401	13284800	1	.	400	.
chr1	.	h2ax_EM_EN_g6d3n10_DMR	13285301	13287650	1	.	2350	.
chr1	.	h2ax_EM_EN_g6d3n10_DMR	13288501	13288650	1	.	150	.
chr1	.	h2ax_EM_EN_g6d3n10_DMR	13289001	13290050	1	.	1050	.
chr1	.	h2ax_EM_EN_g6d3n10_DMR	13291851	13292150	1	.	300	.
chr1	.	h2ax_EM_EN_g6d3n10_DMR	13292651	13292750	1	.	100	.
chr1	.	h2ax_EM_EN_g6d3n10_DMR	13293401	13293500	1	.	100	.
chr1	.	h2ax_EM_EN_g6d3n10_DMR	13298301	13298700	1	.	400	.
chr1	.	h2ax_EM_EN_g6d3n10_DMR	13303051	13304000	1	.	950	.
chr1	.	h2ax_EM_EN_g6d3n10_DMR	13304551	13304650	1	.	100	.
chr1	.	h2ax_EM_EN_g6d3n10_DMR	13305101	13305550	1	.	450	.
chr1	.	h2ax_EM_EN_g6d3n10_DMR	13306251	13306600	1	.	350	.
chr1	.	h2ax_EM_EN_g6d3n10_DMR	13311651	13313100	1	.	1450	.
chr1	.	h2ax_EM_EN_g6d3n10_DMR	13325201	13325850	1	.	650	.
chr1	.	h2ax_EM_EN_g6d3n10_DMR	13344001	13344150	1	.	150	.
chr1	.	h2ax_EM_EN_g6d3n10_DMR	13347351	13348100	1	.	750	.
chr1	.	h2ax_EM_EN_g6d3n10_DMR	13352401	13352700	1	.	300	.
chr1	.	h2ax_EM_EN_g6d3n10_DMR	13356801	13357000	1	.	200	.
chr1	.	h2ax_EM_EN_g6d3n10_DMR	13358351	13358950	1	.	600	.
chr1	.	h2ax_EM_EN_g6d3n10_DMR	13373651	13373750	1	.	100	.
chr1	.	h2ax_EM_EN_g6d3n10_DMR	13376351	13376500	1	.	150	.
chr1	.	h2ax_EM_EN_g6d3n10_DMR	13376851	13376950	1	.	100	.
chr1	.	h2ax_EM_EN_g6d3n10_DMR	13385601	13385850	1	.	250	.
chr1	.	h2ax_EM_EN_g6d3n10_DMR	13387651	13389350	1	.	1700	.
chr1	.	h2ax_EM_EN_g6d3n10_DMR	13390201	13391150	1	.	950	.
chr1	.	h2ax_EM_EN_g6d3n10_DMR	13391501	13391950	1	.	450	.
chr1	.	h2ax_EM_EN_g6d3n10_DMR	13409101	13409450	1	.	350	.
chr1	.	h2ax_EM_EN_g6d3n10_DMR	13418901	13419600	1	.	700	.
chr1	.	h2ax_EM_EN_g6d3n10_DMR	13422551	13422650	1	.	100	.
chr1	.	h2ax_EM_EN_g6d3n10_DMR	13423001	13423400	1	.	400	.
chr1	.	h2ax_EM_EN_g6d3n10_DMR	13423751	13423850	1	.	100	.
chr1	.	h2ax_EM_EN_g6d3n10_DMR	13425151	13427700	1	.	2550	.
chr1	.	h2ax_EM_EN_g6d3n10_DMR	13432951	13433200	1	.	250	.
chr1	.	h2ax_EM_EN_g6d3n10_DMR	13437301	13437450	1	.	150	.
chr1	.	h2ax_EM_EN_g6d3n10_DMR	13455001	13455100	1	.	100	.
chr1	.	h2ax_EM_EN_g6d3n10_DMR	13457851	13458200	1	.	350	.
chr1	.	h2ax_EM_EN_g6d3n10_DMR	13462601	13463600	1	.	1000	.
chr1	.	h2ax_EM_EN_g6d3n10_DMR	13464551	13464900	1	.	350	.
chr1	.	h2ax_EM_EN_g6d3n10_DMR	13474651	13475350	1	.	700	.
chr1	.	h2ax_EM_EN_g6d3n10_DMR	13477601	13477950	1	.	350	.
chr1	.	h2ax_EM_EN_g6d3n10_DMR	13481501	13481900	1	.	400	.
chr1	.	h2ax_EM_EN_g6d3n10_DMR	13482401	13482700	1	.	300	.
chr1	.	h2ax_EM_EN_g6d3n10_DMR	13483701	13483950	1	.	250	.
chr1	.	h2ax_EM_EN_g6d3n10_DMR	13491351	13491450	1	.	100	.
chr1	.	h2ax_EM_EN_g6d3n10_DMR	13499601	13499950	1	.	350	.
chr1	.	h2ax_EM_EN_g6d3n10_DMR	13506001	13506100	1	.	100	.
chr1	.	h2ax_EM_EN_g6d3n10_DMR	13522401	13522800	1	.	400	.
chr1	.	h2ax_EM_EN_g6d3n10_DMR	13523351	13524200	1	.	850	.
chr1	.	h2ax_EM_EN_g6d3n10_DMR	13525601	13526750	1	.	1150	.
chr1	.	h2ax_EM_EN_g6d3n10_DMR	13527101	13527400	1	.	300	.
chr1	.	h2ax_EM_EN_g6d3n10_DMR	13528301	13529250	1	.	950	.
chr1	.	h2ax_EM_EN_g6d3n10_DMR	13532001	13532350	1	.	350	.
chr1	.	h2ax_EM_EN_g6d3n10_DMR	13533751	13534200	1	.	450	.
chr1	.	h2ax_EM_EN_g6d3n10_DMR	13546151	13546350	1	.	200	.
chr1	.	h2ax_EM_EN_g6d3n10_DMR	13546701	13546950	1	.	250	.
chr1	.	h2ax_EM_EN_g6d3n10_DMR	13549451	13550100	1	.	650	.
chr1	.	h2ax_EM_EN_g6d3n10_DMR	13562951	13563050	1	.	100	.
chr1	.	h2ax_EM_EN_g6d3n10_DMR	13569151	13569450	1	.	300	.
chr1	.	h2ax_EM_EN_g6d3n10_DMR	13571651	13571900	1	.	250	.
chr1	.	h2ax_EM_EN_g6d3n10_DMR	13585101	13586000	1	.	900	.
chr1	.	h2ax_EM_EN_g6d3n10_DMR	13586901	13587650	1	.	750	.
chr1	.	h2ax_EM_EN_g6d3n10_DMR	13588001	13588200	1	.	200	.
chr1	.	h2ax_EM_EN_g6d3n10_DMR	13603201	13603700	1	.	500	.
chr1	.	h2ax_EM_EN_g6d3n10_DMR	13605651	13605800	1	.	150	.
chr1	.	h2ax_EM_EN_g6d3n10_DMR	13611451	13611800	1	.	350	.
chr1	.	h2ax_EM_EN_g6d3n10_DMR	13629501	13629650	1	.	150	.
chr1	.	h2ax_EM_EN_g6d3n10_DMR	13638101	13639500	1	.	1400	.
chr1	.	h2ax_EM_EN_g6d3n10_DMR	13645051	13645750	1	.	700	.
chr1	.	h2ax_EM_EN_g6d3n10_DMR	13658701	13659200	1	.	500	.
chr1	.	h2ax_EM_EN_g6d3n10_DMR	13659751	13660450	1	.	700	.
chr1	.	h2ax_EM_EN_g6d3n10_DMR	13688051	13688450	1	.	400	.
chr1	.	h2ax_EM_EN_g6d3n10_DMR	13700951	13701050	1	.	100	.
chr1	.	h2ax_EM_EN_g6d3n10_DMR	13716651	13716900	1	.	250	.
chr1	.	h2ax_EM_EN_g6d3n10_DMR	13717401	13717800	1	.	400	.
chr1	.	h2ax_EM_EN_g6d3n10_DMR	13718551	13719500	1	.	950	.
chr1	.	h2ax_EM_EN_g6d3n10_DMR	13721001	13721300	1	.	300	.
chr1	.	h2ax_EM_EN_g6d3n10_DMR	13733851	13734250	1	.	400	.
chr1	.	h2ax_EM_EN_g6d3n10_DMR	13751751	13752150	1	.	400	.
chr1	.	h2ax_EM_EN_g6d3n10_DMR	13755951	13757000	1	.	1050	.
chr1	.	h2ax_EM_EN_g6d3n10_DMR	13760451	13761450	1	.	1000	.
chr1	.	h2ax_EM_EN_g6d3n10_DMR	13761951	13764050	1	.	2100	.
chr1	.	h2ax_EM_EN_g6d3n10_DMR	13765451	13765950	1	.	500	.
chr1	.	h2ax_EM_EN_g6d3n10_DMR	13768851	13769100	1	.	250	.
chr1	.	h2ax_EM_EN_g6d3n10_DMR	13809651	13810350	1	.	700	.
chr1	.	h2ax_EM_EN_g6d3n10_DMR	13812251	13812450	1	.	200	.
chr1	.	h2ax_EM_EN_g6d3n10_DMR	13815301	13815450	1	.	150	.
chr1	.	h2ax_EM_EN_g6d3n10_DMR	13822551	13822650	1	.	100	.
chr1	.	h2ax_EM_EN_g6d3n10_DMR	13836901	13837200	1	.	300	.
chr1	.	h2ax_EM_EN_g6d3n10_DMR	13840701	13840800	1	.	100	.
chr1	.	h2ax_EM_EN_g6d3n10_DMR	13848701	13849150	1	.	450	.
chr1	.	h2ax_EM_EN_g6d3n10_DMR	13853451	13853700	1	.	250	.
chr1	.	h2ax_EM_EN_g6d3n10_DMR	13860501	13860950	1	.	450	.
chr1	.	h2ax_EM_EN_g6d3n10_DMR	13861501	13861800	1	.	300	.
chr1	.	h2ax_EM_EN_g6d3n10_DMR	13863651	13864000	1	.	350	.
chr1	.	h2ax_EM_EN_g6d3n10_DMR	13871951	13872150	1	.	200	.
chr1	.	h2ax_EM_EN_g6d3n10_DMR	13873701	13874100	1	.	400	.
chr1	.	h2ax_EM_EN_g6d3n10_DMR	13874551	13875000	1	.	450	.
chr1	.	h2ax_EM_EN_g6d3n10_DMR	13876901	13877000	1	.	100	.
chr1	.	h2ax_EM_EN_g6d3n10_DMR	13877651	13878000	1	.	350	.
chr1	.	h2ax_EM_EN_g6d3n10_DMR	13880401	13881100	1	.	700	.
chr1	.	h2ax_EM_EN_g6d3n10_DMR	13882701	13882850	1	.	150	.
chr1	.	h2ax_EM_EN_g6d3n10_DMR	13883301	13883650	1	.	350	.
chr1	.	h2ax_EM_EN_g6d3n10_DMR	13896501	13897200	1	.	700	.
chr1	.	h2ax_EM_EN_g6d3n10_DMR	13902551	13903400	1	.	850	.
chr1	.	h2ax_EM_EN_g6d3n10_DMR	13906501	13906650	1	.	150	.
chr1	.	h2ax_EM_EN_g6d3n10_DMR	13909601	13910450	1	.	850	.
chr1	.	h2ax_EM_EN_g6d3n10_DMR	13915401	13915500	1	.	100	.
chr1	.	h2ax_EM_EN_g6d3n10_DMR	13925551	13925650	1	.	100	.
chr1	.	h2ax_EM_EN_g6d3n10_DMR	13935101	13935200	1	.	100	.
chr1	.	h2ax_EM_EN_g6d3n10_DMR	13944151	13944300	1	.	150	.
chr1	.	h2ax_EM_EN_g6d3n10_DMR	13951501	13951600	1	.	100	.
chr1	.	h2ax_EM_EN_g6d3n10_DMR	13967751	13968550	1	.	800	.
chr1	.	h2ax_EM_EN_g6d3n10_DMR	13973901	13974050	1	.	150	.
chr1	.	h2ax_EM_EN_g6d3n10_DMR	13978851	13979050	1	.	200	.
chr1	.	h2ax_EM_EN_g6d3n10_DMR	13980851	13981150	1	.	300	.
chr1	.	h2ax_EM_EN_g6d3n10_DMR	13982601	13982900	1	.	300	.
chr1	.	h2ax_EM_EN_g6d3n10_DMR	13983451	13984300	1	.	850	.
chr1	.	h2ax_EM_EN_g6d3n10_DMR	13986651	13987200	1	.	550	.
chr1	.	h2ax_EM_EN_g6d3n10_DMR	13987751	13987850	1	.	100	.
chr1	.	h2ax_EM_EN_g6d3n10_DMR	13988401	13988600	1	.	200	.
chr1	.	h2ax_EM_EN_g6d3n10_DMR	13989101	13989750	1	.	650	.
chr1	.	h2ax_EM_EN_g6d3n10_DMR	13990251	13991800	1	.	1550	.
chr1	.	h2ax_EM_EN_g6d3n10_DMR	13992301	13992500	1	.	200	.
chr1	.	h2ax_EM_EN_g6d3n10_DMR	13993751	13993950	1	.	200	.
chr1	.	h2ax_EM_EN_g6d3n10_DMR	13997351	13997550	1	.	200	.
chr1	.	h2ax_EM_EN_g6d3n10_DMR	13998801	13999400	1	.	600	.
chr1	.	h2ax_EM_EN_g6d3n10_DMR	14000801	14001500	1	.	700	.
chr1	.	h2ax_EM_EN_g6d3n10_DMR	14003801	14003950	1	.	150	.
chr1	.	h2ax_EM_EN_g6d3n10_DMR	14015601	14015700	1	.	100	.
chr1	.	h2ax_EM_EN_g6d3n10_DMR	14016051	14016450	1	.	400	.
chr1	.	h2ax_EM_EN_g6d3n10_DMR	14017401	14017500	1	.	100	.
chr1	.	h2ax_EM_EN_g6d3n10_DMR	14017901	14018100	1	.	200	.
chr1	.	h2ax_EM_EN_g6d3n10_DMR	14020651	14021450	1	.	800	.
chr1	.	h2ax_EM_EN_g6d3n10_DMR	14023951	14024250	1	.	300	.
chr1	.	h2ax_EM_EN_g6d3n10_DMR	14033551	14033700	1	.	150	.
chr1	.	h2ax_EM_EN_g6d3n10_DMR	14034051	14034150	1	.	100	.
chr1	.	h2ax_EM_EN_g6d3n10_DMR	14035951	14036400	1	.	450	.
chr1	.	h2ax_EM_EN_g6d3n10_DMR	14039751	14040450	1	.	700	.
chr1	.	h2ax_EM_EN_g6d3n10_DMR	14041601	14042050	1	.	450	.
chr1	.	h2ax_EM_EN_g6d3n10_DMR	14057651	14058050	1	.	400	.
chr1	.	h2ax_EM_EN_g6d3n10_DMR	14064701	14065000	1	.	300	.
chr1	.	h2ax_EM_EN_g6d3n10_DMR	14069951	14070100	1	.	150	.
chr1	.	h2ax_EM_EN_g6d3n10_DMR	14070701	14071100	1	.	400	.
chr1	.	h2ax_EM_EN_g6d3n10_DMR	14073351	14073550	1	.	200	.
chr1	.	h2ax_EM_EN_g6d3n10_DMR	14077001	14077100	1	.	100	.
chr1	.	h2ax_EM_EN_g6d3n10_DMR	14078251	14078350	1	.	100	.
chr1	.	h2ax_EM_EN_g6d3n10_DMR	14104651	14105000	1	.	350	.
chr1	.	h2ax_EM_EN_g6d3n10_DMR	14115501	14116100	1	.	600	.
chr1	.	h2ax_EM_EN_g6d3n10_DMR	14121151	14121650	1	.	500	.
chr1	.	h2ax_EM_EN_g6d3n10_DMR	14136751	14136850	1	.	100	.
chr1	.	h2ax_EM_EN_g6d3n10_DMR	14155251	14155550	1	.	300	.
chr1	.	h2ax_EM_EN_g6d3n10_DMR	14157251	14157350	1	.	100	.
chr1	.	h2ax_EM_EN_g6d3n10_DMR	14158351	14158500	1	.	150	.
chr1	.	h2ax_EM_EN_g6d3n10_DMR	14166651	14167400	1	.	750	.
chr1	.	h2ax_EM_EN_g6d3n10_DMR	14169851	14169950	1	.	100	.
chr1	.	h2ax_EM_EN_g6d3n10_DMR	14187501	14187900	1	.	400	.
chr1	.	h2ax_EM_EN_g6d3n10_DMR	14271001	14271150	1	.	150	.
chr1	.	h2ax_EM_EN_g6d3n10_DMR	14285051	14285150	1	.	100	.
chr1	.	h2ax_EM_EN_g6d3n10_DMR	14286001	14286200	1	.	200	.
chr1	.	h2ax_EM_EN_g6d3n10_DMR	14291601	14291850	1	.	250	.
chr1	.	h2ax_EM_EN_g6d3n10_DMR	14295101	14295350	1	.	250	.
chr1	.	h2ax_EM_EN_g6d3n10_DMR	14299151	14299700	1	.	550	.
chr1	.	h2ax_EM_EN_g6d3n10_DMR	14305651	14306050	1	.	400	.
chr1	.	h2ax_EM_EN_g6d3n10_DMR	14312351	14313050	1	.	700	.
chr1	.	h2ax_EM_EN_g6d3n10_DMR	14590301	14590500	1	.	200	.
chr1	.	h2ax_EM_EN_g6d3n10_DMR	14592751	14593000	1	.	250	.
chr1	.	h2ax_EM_EN_g6d3n10_DMR	14597451	14597750	1	.	300	.
chr1	.	h2ax_EM_EN_g6d3n10_DMR	14606801	14607000	1	.	200	.
chr1	.	h2ax_EM_EN_g6d3n10_DMR	14607601	14607950	1	.	350	.
chr1	.	h2ax_EM_EN_g6d3n10_DMR	14608451	14608850	1	.	400	.
chr1	.	h2ax_EM_EN_g6d3n10_DMR	14864801	14865350	1	.	550	.
chr1	.	h2ax_EM_EN_g6d3n10_DMR	14920701	14921000	1	.	300	.
chr1	.	h2ax_EM_EN_g6d3n10_DMR	15001351	15002000	1	.	650	.
chr1	.	h2ax_EM_EN_g6d3n10_DMR	15002451	15003300	1	.	850	.
chr1	.	h2ax_EM_EN_g6d3n10_DMR	15004251	15004650	1	.	400	.
chr1	.	h2ax_EM_EN_g6d3n10_DMR	15040651	15041150	1	.	500	.
chr1	.	h2ax_EM_EN_g6d3n10_DMR	15050401	15050550	1	.	150	.
chr1	.	h2ax_EM_EN_g6d3n10_DMR	15059151	15059400	1	.	250	.
chr1	.	h2ax_EM_EN_g6d3n10_DMR	15059751	15061000	1	.	1250	.
chr1	.	h2ax_EM_EN_g6d3n10_DMR	15080051	15080150	1	.	100	.
chr1	.	h2ax_EM_EN_g6d3n10_DMR	15082101	15082750	1	.	650	.
chr1	.	h2ax_EM_EN_g6d3n10_DMR	15152801	15153050	1	.	250	.
chr1	.	h2ax_EM_EN_g6d3n10_DMR	15181551	15181850	1	.	300	.
chr1	.	h2ax_EM_EN_g6d3n10_DMR	15194051	15194300	1	.	250	.
chr1	.	h2ax_EM_EN_g6d3n10_DMR	15211901	15212000	1	.	100	.
chr1	.	h2ax_EM_EN_g6d3n10_DMR	15489901	15490000	1	.	100	.
chr1	.	h2ax_EM_EN_g6d3n10_DMR	15515551	15515750	1	.	200	.
chr1	.	h2ax_EM_EN_g6d3n10_DMR	15585501	15585800	1	.	300	.
chr1	.	h2ax_EM_EN_g6d3n10_DMR	15617551	15618050	1	.	500	.
chr1	.	h2ax_EM_EN_g6d3n10_DMR	15638951	15639500	1	.	550	.
chr1	.	h2ax_EM_EN_g6d3n10_DMR	15645201	15645550	1	.	350	.
chr1	.	h2ax_EM_EN_g6d3n10_DMR	15646601	15647300	1	.	700	.
chr1	.	h2ax_EM_EN_g6d3n10_DMR	15648951	15649150	1	.	200	.
chr1	.	h2ax_EM_EN_g6d3n10_DMR	15651951	15652350	1	.	400	.
chr1	.	h2ax_EM_EN_g6d3n10_DMR	15660851	15661000	1	.	150	.
chr1	.	h2ax_EM_EN_g6d3n10_DMR	15664501	15665050	1	.	550	.
chr1	.	h2ax_EM_EN_g6d3n10_DMR	15668501	15668600	1	.	100	.
chr1	.	h2ax_EM_EN_g6d3n10_DMR	15676901	15677150	1	.	250	.
chr1	.	h2ax_EM_EN_g6d3n10_DMR	15684451	15684600	1	.	150	.
chr1	.	h2ax_EM_EN_g6d3n10_DMR	15687101	15687300	1	.	200	.
chr1	.	h2ax_EM_EN_g6d3n10_DMR	15690351	15690700	1	.	350	.
chr1	.	h2ax_EM_EN_g6d3n10_DMR	15691251	15691550	1	.	300	.
chr1	.	h2ax_EM_EN_g6d3n10_DMR	15718951	15719200	1	.	250	.
chr1	.	h2ax_EM_EN_g6d3n10_DMR	15723301	15723650	1	.	350	.
chr1	.	h2ax_EM_EN_g6d3n10_DMR	15731251	15731800	1	.	550	.
chr1	.	h2ax_EM_EN_g6d3n10_DMR	15732151	15732700	1	.	550	.
chr1	.	h2ax_EM_EN_g6d3n10_DMR	15740601	15740800	1	.	200	.
chr1	.	h2ax_EM_EN_g6d3n10_DMR	15760251	15760450	1	.	200	.
chr1	.	h2ax_EM_EN_g6d3n10_DMR	15762001	15762150	1	.	150	.
chr1	.	h2ax_EM_EN_g6d3n10_DMR	15763601	15764300	1	.	700	.
chr1	.	h2ax_EM_EN_g6d3n10_DMR	15784151	15784300	1	.	150	.
chr1	.	h2ax_EM_EN_g6d3n10_DMR	15785301	15785450	1	.	150	.
chr1	.	h2ax_EM_EN_g6d3n10_DMR	15799801	15799900	1	.	100	.
chr1	.	h2ax_EM_EN_g6d3n10_DMR	15802051	15802400	1	.	350	.
chr1	.	h2ax_EM_EN_g6d3n10_DMR	15808351	15809000	1	.	650	.
chr1	.	h2ax_EM_EN_g6d3n10_DMR	15815151	15816050	1	.	900	.
chr1	.	h2ax_EM_EN_g6d3n10_DMR	15858251	15858850	1	.	600	.
chr1	.	h2ax_EM_EN_g6d3n10_DMR	15859401	15859500	1	.	100	.
chr1	.	h2ax_EM_EN_g6d3n10_DMR	15869051	15869750	1	.	700	.
chr1	.	h2ax_EM_EN_g6d3n10_DMR	15885001	15885250	1	.	250	.
chr1	.	h2ax_EM_EN_g6d3n10_DMR	15887751	15888450	1	.	700	.
chr1	.	h2ax_EM_EN_g6d3n10_DMR	15888951	15889400	1	.	450	.
chr1	.	h2ax_EM_EN_g6d3n10_DMR	15890351	15891900	1	.	1550	.
chr1	.	h2ax_EM_EN_g6d3n10_DMR	15892251	15892350	1	.	100	.
chr1	.	h2ax_EM_EN_g6d3n10_DMR	15893051	15893400	1	.	350	.
chr1	.	h2ax_EM_EN_g6d3n10_DMR	15897301	15897400	1	.	100	.
chr1	.	h2ax_EM_EN_g6d3n10_DMR	15904151	15904900	1	.	750	.
chr1	.	h2ax_EM_EN_g6d3n10_DMR	15908001	15908550	1	.	550	.
chr1	.	h2ax_EM_EN_g6d3n10_DMR	15910051	15910900	1	.	850	.
chr1	.	h2ax_EM_EN_g6d3n10_DMR	15911401	15911700	1	.	300	.
chr1	.	h2ax_EM_EN_g6d3n10_DMR	15920501	15920750	1	.	250	.
chr1	.	h2ax_EM_EN_g6d3n10_DMR	15921151	15922150	1	.	1000	.
chr1	.	h2ax_EM_EN_g6d3n10_DMR	15922501	15924350	1	.	1850	.
chr1	.	h2ax_EM_EN_g6d3n10_DMR	15943551	15943650	1	.	100	.
chr1	.	h2ax_EM_EN_g6d3n10_DMR	15944001	15944900	1	.	900	.
chr1	.	h2ax_EM_EN_g6d3n10_DMR	15945351	15945450	1	.	100	.
chr1	.	h2ax_EM_EN_g6d3n10_DMR	15946101	15946350	1	.	250	.
chr1	.	h2ax_EM_EN_g6d3n10_DMR	15960801	15960900	1	.	100	.
chr1	.	h2ax_EM_EN_g6d3n10_DMR	15967751	15967900	1	.	150	.
chr1	.	h2ax_EM_EN_g6d3n10_DMR	15972101	15972800	1	.	700	.
chr1	.	h2ax_EM_EN_g6d3n10_DMR	15973251	15974950	1	.	1700	.
chr1	.	h2ax_EM_EN_g6d3n10_DMR	15987651	15987750	1	.	100	.
chr1	.	h2ax_EM_EN_g6d3n10_DMR	15989051	15989450	1	.	400	.
chr1	.	h2ax_EM_EN_g6d3n10_DMR	15990901	15991000	1	.	100	.
chr1	.	h2ax_EM_EN_g6d3n10_DMR	15991451	15991650	1	.	200	.
chr1	.	h2ax_EM_EN_g6d3n10_DMR	15993551	15993950	1	.	400	.
chr1	.	h2ax_EM_EN_g6d3n10_DMR	15997051	15997150	1	.	100	.
chr1	.	h2ax_EM_EN_g6d3n10_DMR	15997601	15997800	1	.	200	.
chr1	.	h2ax_EM_EN_g6d3n10_DMR	16005451	16006250	1	.	800	.
chr1	.	h2ax_EM_EN_g6d3n10_DMR	16006751	16008650	1	.	1900	.
chr1	.	h2ax_EM_EN_g6d3n10_DMR	16011601	16012000	1	.	400	.
chr1	.	h2ax_EM_EN_g6d3n10_DMR	16012451	16012650	1	.	200	.
chr1	.	h2ax_EM_EN_g6d3n10_DMR	16014301	16014450	1	.	150	.
chr1	.	h2ax_EM_EN_g6d3n10_DMR	16024551	16024950	1	.	400	.
chr1	.	h2ax_EM_EN_g6d3n10_DMR	16026851	16027000	1	.	150	.
chr1	.	h2ax_EM_EN_g6d3n10_DMR	16036801	16036900	1	.	100	.
chr1	.	h2ax_EM_EN_g6d3n10_DMR	16038951	16039250	1	.	300	.
chr1	.	h2ax_EM_EN_g6d3n10_DMR	16055051	16055350	1	.	300	.
chr1	.	h2ax_EM_EN_g6d3n10_DMR	16056101	16056300	1	.	200	.
chr1	.	h2ax_EM_EN_g6d3n10_DMR	16057101	16057450	1	.	350	.
chr1	.	h2ax_EM_EN_g6d3n10_DMR	16057951	16058250	1	.	300	.
chr1	.	h2ax_EM_EN_g6d3n10_DMR	16070051	16070800	1	.	750	.
chr1	.	h2ax_EM_EN_g6d3n10_DMR	16071301	16071700	1	.	400	.
chr1	.	h2ax_EM_EN_g6d3n10_DMR	16097251	16097700	1	.	450	.
chr1	.	h2ax_EM_EN_g6d3n10_DMR	16142051	16142700	1	.	650	.
chr1	.	h2ax_EM_EN_g6d3n10_DMR	16148201	16148450	1	.	250	.
chr1	.	h2ax_EM_EN_g6d3n10_DMR	16151401	16151800	1	.	400	.
chr1	.	h2ax_EM_EN_g6d3n10_DMR	16160651	16161150	1	.	500	.
chr1	.	h2ax_EM_EN_g6d3n10_DMR	16161851	16162650	1	.	800	.
chr1	.	h2ax_EM_EN_g6d3n10_DMR	16164551	16164850	1	.	300	.
chr1	.	h2ax_EM_EN_g6d3n10_DMR	16166101	16166300	1	.	200	.
chr1	.	h2ax_EM_EN_g6d3n10_DMR	16166951	16167250	1	.	300	.
chr1	.	h2ax_EM_EN_g6d3n10_DMR	16167651	16167950	1	.	300	.
chr1	.	h2ax_EM_EN_g6d3n10_DMR	16169751	16169850	1	.	100	.
chr1	.	h2ax_EM_EN_g6d3n10_DMR	16170901	16171000	1	.	100	.
chr1	.	h2ax_EM_EN_g6d3n10_DMR	16171501	16171950	1	.	450	.
chr1	.	h2ax_EM_EN_g6d3n10_DMR	16172301	16172550	1	.	250	.
chr1	.	h2ax_EM_EN_g6d3n10_DMR	16173451	16173650	1	.	200	.
chr1	.	h2ax_EM_EN_g6d3n10_DMR	16174051	16174200	1	.	150	.
chr1	.	h2ax_EM_EN_g6d3n10_DMR	16184501	16185150	1	.	650	.
chr1	.	h2ax_EM_EN_g6d3n10_DMR	16185901	16186300	1	.	400	.
chr1	.	h2ax_EM_EN_g6d3n10_DMR	16186801	16187450	1	.	650	.
chr1	.	h2ax_EM_EN_g6d3n10_DMR	16188651	16188750	1	.	100	.
chr1	.	h2ax_EM_EN_g6d3n10_DMR	16189401	16189600	1	.	200	.
chr1	.	h2ax_EM_EN_g6d3n10_DMR	16190001	16190100	1	.	100	.
chr1	.	h2ax_EM_EN_g6d3n10_DMR	16190751	16191000	1	.	250	.
chr1	.	h2ax_EM_EN_g6d3n10_DMR	16207051	16207150	1	.	100	.
chr1	.	h2ax_EM_EN_g6d3n10_DMR	16218101	16218200	1	.	100	.
chr1	.	h2ax_EM_EN_g6d3n10_DMR	16218601	16219150	1	.	550	.
chr1	.	h2ax_EM_EN_g6d3n10_DMR	16221451	16221600	1	.	150	.
chr1	.	h2ax_EM_EN_g6d3n10_DMR	16222351	16222500	1	.	150	.
chr1	.	h2ax_EM_EN_g6d3n10_DMR	16225551	16225800	1	.	250	.
chr1	.	h2ax_EM_EN_g6d3n10_DMR	16228151	16228500	1	.	350	.
chr1	.	h2ax_EM_EN_g6d3n10_DMR	16228901	16229150	1	.	250	.
chr1	.	h2ax_EM_EN_g6d3n10_DMR	16234251	16234650	1	.	400	.
chr1	.	h2ax_EM_EN_g6d3n10_DMR	16239101	16239200	1	.	100	.
chr1	.	h2ax_EM_EN_g6d3n10_DMR	16239651	16239800	1	.	150	.
chr1	.	h2ax_EM_EN_g6d3n10_DMR	16249651	16250500	1	.	850	.
chr1	.	h2ax_EM_EN_g6d3n10_DMR	16251851	16252200	1	.	350	.
chr1	.	h2ax_EM_EN_g6d3n10_DMR	16253101	16253900	1	.	800	.
chr1	.	h2ax_EM_EN_g6d3n10_DMR	16255701	16255800	1	.	100	.
chr1	.	h2ax_EM_EN_g6d3n10_DMR	16256551	16256650	1	.	100	.
chr1	.	h2ax_EM_EN_g6d3n10_DMR	16258001	16258350	1	.	350	.
chr1	.	h2ax_EM_EN_g6d3n10_DMR	16258751	16259300	1	.	550	.
chr1	.	h2ax_EM_EN_g6d3n10_DMR	16260151	16260250	1	.	100	.
chr1	.	h2ax_EM_EN_g6d3n10_DMR	16263101	16263350	1	.	250	.
chr1	.	h2ax_EM_EN_g6d3n10_DMR	16264001	16264100	1	.	100	.
chr1	.	h2ax_EM_EN_g6d3n10_DMR	16276851	16276950	1	.	100	.
chr1	.	h2ax_EM_EN_g6d3n10_DMR	16281601	16281700	1	.	100	.
chr1	.	h2ax_EM_EN_g6d3n10_DMR	16282901	16283200	1	.	300	.
chr1	.	h2ax_EM_EN_g6d3n10_DMR	16319451	16319800	1	.	350	.
chr1	.	h2ax_EM_EN_g6d3n10_DMR	16323951	16324650	1	.	700	.
chr1	.	h2ax_EM_EN_g6d3n10_DMR	16328301	16328600	1	.	300	.
chr1	.	h2ax_EM_EN_g6d3n10_DMR	16329601	16330500	1	.	900	.
chr1	.	h2ax_EM_EN_g6d3n10_DMR	16340251	16340400	1	.	150	.
chr1	.	h2ax_EM_EN_g6d3n10_DMR	16342451	16343650	1	.	1200	.
chr1	.	h2ax_EM_EN_g6d3n10_DMR	16344201	16344500	1	.	300	.
chr1	.	h2ax_EM_EN_g6d3n10_DMR	16344901	16345000	1	.	100	.
chr1	.	h2ax_EM_EN_g6d3n10_DMR	16345901	16346250	1	.	350	.
chr1	.	h2ax_EM_EN_g6d3n10_DMR	16349551	16349950	1	.	400	.
chr1	.	h2ax_EM_EN_g6d3n10_DMR	16360351	16361050	1	.	700	.
chr1	.	h2ax_EM_EN_g6d3n10_DMR	16366751	16367350	1	.	600	.
chr1	.	h2ax_EM_EN_g6d3n10_DMR	16368251	16368500	1	.	250	.
chr1	.	h2ax_EM_EN_g6d3n10_DMR	16368951	16369500	1	.	550	.
chr1	.	h2ax_EM_EN_g6d3n10_DMR	16370101	16370850	1	.	750	.
chr1	.	h2ax_EM_EN_g6d3n10_DMR	16372451	16372550	1	.	100	.
chr1	.	h2ax_EM_EN_g6d3n10_DMR	16422051	16422250	1	.	200	.
chr1	.	h2ax_EM_EN_g6d3n10_DMR	16425601	16426100	1	.	500	.
chr1	.	h2ax_EM_EN_g6d3n10_DMR	16435251	16435350	1	.	100	.
chr1	.	h2ax_EM_EN_g6d3n10_DMR	16441501	16441700	1	.	200	.
chr1	.	h2ax_EM_EN_g6d3n10_DMR	16453751	16453950	1	.	200	.
chr1	.	h2ax_EM_EN_g6d3n10_DMR	16458151	16458250	1	.	100	.
chr1	.	h2ax_EM_EN_g6d3n10_DMR	16458951	16459350	1	.	400	.
chr1	.	h2ax_EM_EN_g6d3n10_DMR	16462351	16462650	1	.	300	.
chr1	.	h2ax_EM_EN_g6d3n10_DMR	16465901	16466300	1	.	400	.
chr1	.	h2ax_EM_EN_g6d3n10_DMR	16476601	16476800	1	.	200	.
chr1	.	h2ax_EM_EN_g6d3n10_DMR	16479601	16479700	1	.	100	.
chr1	.	h2ax_EM_EN_g6d3n10_DMR	16480451	16480550	1	.	100	.
chr1	.	h2ax_EM_EN_g6d3n10_DMR	16509901	16510150	1	.	250	.
chr1	.	h2ax_EM_EN_g6d3n10_DMR	16512551	16512650	1	.	100	.
chr1	.	h2ax_EM_EN_g6d3n10_DMR	16513501	16513650	1	.	150	.
chr1	.	h2ax_EM_EN_g6d3n10_DMR	16516101	16516300	1	.	200	.
chr1	.	h2ax_EM_EN_g6d3n10_DMR	16517751	16518000	1	.	250	.
chr1	.	h2ax_EM_EN_g6d3n10_DMR	16523551	16524200	1	.	650	.
chr1	.	h2ax_EM_EN_g6d3n10_DMR	16524701	16524800	1	.	100	.
chr1	.	h2ax_EM_EN_g6d3n10_DMR	16525901	16526050	1	.	150	.
chr1	.	h2ax_EM_EN_g6d3n10_DMR	16526551	16526950	1	.	400	.
chr1	.	h2ax_EM_EN_g6d3n10_DMR	16529601	16529750	1	.	150	.
chr1	.	h2ax_EM_EN_g6d3n10_DMR	16531001	16531100	1	.	100	.
chr1	.	h2ax_EM_EN_g6d3n10_DMR	16536301	16536600	1	.	300	.
chr1	.	h2ax_EM_EN_g6d3n10_DMR	16538101	16538650	1	.	550	.
chr1	.	h2ax_EM_EN_g6d3n10_DMR	16547501	16548000	1	.	500	.
chr1	.	h2ax_EM_EN_g6d3n10_DMR	16549801	16550000	1	.	200	.
chr1	.	h2ax_EM_EN_g6d3n10_DMR	16550401	16550800	1	.	400	.
chr1	.	h2ax_EM_EN_g6d3n10_DMR	16553601	16553950	1	.	350	.
chr1	.	h2ax_EM_EN_g6d3n10_DMR	16556201	16556300	1	.	100	.
chr1	.	h2ax_EM_EN_g6d3n10_DMR	16563851	16563950	1	.	100	.
chr1	.	h2ax_EM_EN_g6d3n10_DMR	16570601	16570700	1	.	100	.
chr1	.	h2ax_EM_EN_g6d3n10_DMR	16590301	16590650	1	.	350	.
chr1	.	h2ax_EM_EN_g6d3n10_DMR	16594951	16595050	1	.	100	.
chr1	.	h2ax_EM_EN_g6d3n10_DMR	16595751	16595900	1	.	150	.
chr1	.	h2ax_EM_EN_g6d3n10_DMR	16598801	16599050	1	.	250	.
chr1	.	h2ax_EM_EN_g6d3n10_DMR	16601251	16601450	1	.	200	.
chr1	.	h2ax_EM_EN_g6d3n10_DMR	16602901	16603100	1	.	200	.
chr1	.	h2ax_EM_EN_g6d3n10_DMR	16603551	16604050	1	.	500	.
chr1	.	h2ax_EM_EN_g6d3n10_DMR	16604451	16605400	1	.	950	.
chr1	.	h2ax_EM_EN_g6d3n10_DMR	16605801	16606200	1	.	400	.
chr1	.	h2ax_EM_EN_g6d3n10_DMR	16608101	16608550	1	.	450	.
chr1	.	h2ax_EM_EN_g6d3n10_DMR	16609101	16609350	1	.	250	.
chr1	.	h2ax_EM_EN_g6d3n10_DMR	16610101	16610500	1	.	400	.
chr1	.	h2ax_EM_EN_g6d3n10_DMR	16610901	16611000	1	.	100	.
chr1	.	h2ax_EM_EN_g6d3n10_DMR	16613701	16614150	1	.	450	.
chr1	.	h2ax_EM_EN_g6d3n10_DMR	16614601	16614850	1	.	250	.
chr1	.	h2ax_EM_EN_g6d3n10_DMR	16615201	16615450	1	.	250	.
chr1	.	h2ax_EM_EN_g6d3n10_DMR	16616201	16616850	1	.	650	.
chr1	.	h2ax_EM_EN_g6d3n10_DMR	16617351	16617550	1	.	200	.
chr1	.	h2ax_EM_EN_g6d3n10_DMR	16630751	16630850	1	.	100	.
chr1	.	h2ax_EM_EN_g6d3n10_DMR	16652701	16652950	1	.	250	.
chr1	.	h2ax_EM_EN_g6d3n10_DMR	16653751	16654050	1	.	300	.
chr1	.	h2ax_EM_EN_g6d3n10_DMR	16655251	16655650	1	.	400	.
chr1	.	h2ax_EM_EN_g6d3n10_DMR	16669901	16670200	1	.	300	.
chr1	.	h2ax_EM_EN_g6d3n10_DMR	16671051	16671250	1	.	200	.
chr1	.	h2ax_EM_EN_g6d3n10_DMR	16673451	16673550	1	.	100	.
chr1	.	h2ax_EM_EN_g6d3n10_DMR	16674701	16674800	1	.	100	.
chr1	.	h2ax_EM_EN_g6d3n10_DMR	16675201	16675850	1	.	650	.
chr1	.	h2ax_EM_EN_g6d3n10_DMR	16686051	16686350	1	.	300	.
chr1	.	h2ax_EM_EN_g6d3n10_DMR	16692201	16692650	1	.	450	.
chr1	.	h2ax_EM_EN_g6d3n10_DMR	16702501	16703000	1	.	500	.
chr1	.	h2ax_EM_EN_g6d3n10_DMR	16703451	16704400	1	.	950	.
chr1	.	h2ax_EM_EN_g6d3n10_DMR	16709001	16709450	1	.	450	.
chr1	.	h2ax_EM_EN_g6d3n10_DMR	16710001	16710300	1	.	300	.
chr1	.	h2ax_EM_EN_g6d3n10_DMR	16712701	16713000	1	.	300	.
chr1	.	h2ax_EM_EN_g6d3n10_DMR	16713601	16713800	1	.	200	.
chr1	.	h2ax_EM_EN_g6d3n10_DMR	16722601	16723000	1	.	400	.
chr1	.	h2ax_EM_EN_g6d3n10_DMR	16724901	16725050	1	.	150	.
chr1	.	h2ax_EM_EN_g6d3n10_DMR	16771101	16771350	1	.	250	.
chr1	.	h2ax_EM_EN_g6d3n10_DMR	16772451	16772600	1	.	150	.
chr1	.	h2ax_EM_EN_g6d3n10_DMR	16773051	16773450	1	.	400	.
chr1	.	h2ax_EM_EN_g6d3n10_DMR	16793351	16793500	1	.	150	.
chr1	.	h2ax_EM_EN_g6d3n10_DMR	16794051	16794450	1	.	400	.
chr1	.	h2ax_EM_EN_g6d3n10_DMR	16796201	16796850	1	.	650	.
chr1	.	h2ax_EM_EN_g6d3n10_DMR	16798451	16798650	1	.	200	.
chr1	.	h2ax_EM_EN_g6d3n10_DMR	16801601	16801950	1	.	350	.
chr1	.	h2ax_EM_EN_g6d3n10_DMR	16803901	16804600	1	.	700	.
chr1	.	h2ax_EM_EN_g6d3n10_DMR	16805351	16805450	1	.	100	.
chr1	.	h2ax_EM_EN_g6d3n10_DMR	16806351	16806600	1	.	250	.
chr1	.	h2ax_EM_EN_g6d3n10_DMR	16807051	16807350	1	.	300	.
chr1	.	h2ax_EM_EN_g6d3n10_DMR	16808951	16809150	1	.	200	.
chr1	.	h2ax_EM_EN_g6d3n10_DMR	16809801	16810000	1	.	200	.
chr1	.	h2ax_EM_EN_g6d3n10_DMR	16822651	16823100	1	.	450	.
chr1	.	h2ax_EM_EN_g6d3n10_DMR	16830101	16830450	1	.	350	.
chr1	.	h2ax_EM_EN_g6d3n10_DMR	16831901	16832050	1	.	150	.
chr1	.	h2ax_EM_EN_g6d3n10_DMR	16832851	16833050	1	.	200	.
chr1	.	h2ax_EM_EN_g6d3n10_DMR	16842151	16842350	1	.	200	.
chr1	.	h2ax_EM_EN_g6d3n10_DMR	16843501	16843650	1	.	150	.
chr1	.	h2ax_EM_EN_g6d3n10_DMR	16844151	16845500	1	.	1350	.
chr1	.	h2ax_EM_EN_g6d3n10_DMR	16845901	16846650	1	.	750	.
chr1	.	h2ax_EM_EN_g6d3n10_DMR	16862901	16863100	1	.	200	.
chr1	.	h2ax_EM_EN_g6d3n10_DMR	16863601	16864050	1	.	450	.
chr1	.	h2ax_EM_EN_g6d3n10_DMR	16879601	16879900	1	.	300	.
chr1	.	h2ax_EM_EN_g6d3n10_DMR	16881401	16882450	1	.	1050	.
chr1	.	h2ax_EM_EN_g6d3n10_DMR	16883451	16884550	1	.	1100	.
chr1	.	h2ax_EM_EN_g6d3n10_DMR	16888401	16888950	1	.	550	.
chr1	.	h2ax_EM_EN_g6d3n10_DMR	16892651	16892850	1	.	200	.
chr1	.	h2ax_EM_EN_g6d3n10_DMR	16893401	16893500	1	.	100	.
chr1	.	h2ax_EM_EN_g6d3n10_DMR	16905201	16905750	1	.	550	.
chr1	.	h2ax_EM_EN_g6d3n10_DMR	16906101	16906700	1	.	600	.
chr1	.	h2ax_EM_EN_g6d3n10_DMR	16912801	16913100	1	.	300	.
chr1	.	h2ax_EM_EN_g6d3n10_DMR	16927251	16928500	1	.	1250	.
chr1	.	h2ax_EM_EN_g6d3n10_DMR	16937951	16938100	1	.	150	.
chr1	.	h2ax_EM_EN_g6d3n10_DMR	16943501	16943800	1	.	300	.
chr1	.	h2ax_EM_EN_g6d3n10_DMR	16954801	16955450	1	.	650	.
chr1	.	h2ax_EM_EN_g6d3n10_DMR	16969651	16969750	1	.	100	.
chr1	.	h2ax_EM_EN_g6d3n10_DMR	16970551	16970700	1	.	150	.
chr1	.	h2ax_EM_EN_g6d3n10_DMR	16971901	16972200	1	.	300	.
chr1	.	h2ax_EM_EN_g6d3n10_DMR	16977351	16977850	1	.	500	.
chr1	.	h2ax_EM_EN_g6d3n10_DMR	16988451	16988800	1	.	350	.
chr1	.	h2ax_EM_EN_g6d3n10_DMR	16991401	16991500	1	.	100	.
chr1	.	h2ax_EM_EN_g6d3n10_DMR	16998751	16999150	1	.	400	.
chr1	.	h2ax_EM_EN_g6d3n10_DMR	17007301	17008000	1	.	700	.
chr1	.	h2ax_EM_EN_g6d3n10_DMR	17018051	17018250	1	.	200	.
chr1	.	h2ax_EM_EN_g6d3n10_DMR	17019301	17020900	1	.	1600	.
chr1	.	h2ax_EM_EN_g6d3n10_DMR	17021551	17021800	1	.	250	.
chr1	.	h2ax_EM_EN_g6d3n10_DMR	17022201	17023150	1	.	950	.
chr1	.	h2ax_EM_EN_g6d3n10_DMR	17037601	17038250	1	.	650	.
chr1	.	h2ax_EM_EN_g6d3n10_DMR	17043151	17043550	1	.	400	.
chr1	.	h2ax_EM_EN_g6d3n10_DMR	17064251	17064350	1	.	100	.
chr1	.	h2ax_EM_EN_g6d3n10_DMR	17074301	17075000	1	.	700	.
chr1	.	h2ax_EM_EN_g6d3n10_DMR	17079301	17079700	1	.	400	.
chr1	.	h2ax_EM_EN_g6d3n10_DMR	17097251	17097550	1	.	300	.
chr1	.	h2ax_EM_EN_g6d3n10_DMR	17105151	17105250	1	.	100	.
chr1	.	h2ax_EM_EN_g6d3n10_DMR	17105651	17105800	1	.	150	.
chr1	.	h2ax_EM_EN_g6d3n10_DMR	17106201	17107150	1	.	950	.
chr1	.	h2ax_EM_EN_g6d3n10_DMR	17109451	17109550	1	.	100	.
chr1	.	h2ax_EM_EN_g6d3n10_DMR	17110451	17110950	1	.	500	.
chr1	.	h2ax_EM_EN_g6d3n10_DMR	17112901	17113100	1	.	200	.
chr1	.	h2ax_EM_EN_g6d3n10_DMR	17115801	17116900	1	.	1100	.
chr1	.	h2ax_EM_EN_g6d3n10_DMR	17117301	17117700	1	.	400	.
chr1	.	h2ax_EM_EN_g6d3n10_DMR	17118851	17119050	1	.	200	.
chr1	.	h2ax_EM_EN_g6d3n10_DMR	17136501	17136700	1	.	200	.
chr1	.	h2ax_EM_EN_g6d3n10_DMR	17138851	17143300	1	.	4450	.
chr1	.	h2ax_EM_EN_g6d3n10_DMR	17143651	17145550	1	.	1900	.
chr1	.	h2ax_EM_EN_g6d3n10_DMR	17145901	17147800	1	.	1900	.
chr1	.	h2ax_EM_EN_g6d3n10_DMR	17174151	17174400	1	.	250	.
chr1	.	h2ax_EM_EN_g6d3n10_DMR	17181151	17181250	1	.	100	.
chr1	.	h2ax_EM_EN_g6d3n10_DMR	17190151	17190300	1	.	150	.
chr1	.	h2ax_EM_EN_g6d3n10_DMR	17195951	17196150	1	.	200	.
chr1	.	h2ax_EM_EN_g6d3n10_DMR	17199801	17200250	1	.	450	.
chr1	.	h2ax_EM_EN_g6d3n10_DMR	17204101	17204200	1	.	100	.
chr1	.	h2ax_EM_EN_g6d3n10_DMR	17252901	17253000	1	.	100	.
chr1	.	h2ax_EM_EN_g6d3n10_DMR	17259251	17259350	1	.	100	.
chr1	.	h2ax_EM_EN_g6d3n10_DMR	17263151	17263500	1	.	350	.
chr1	.	h2ax_EM_EN_g6d3n10_DMR	17284701	17285100	1	.	400	.
chr1	.	h2ax_EM_EN_g6d3n10_DMR	17297201	17297300	1	.	100	.
chr1	.	h2ax_EM_EN_g6d3n10_DMR	17308301	17308850	1	.	550	.
chr1	.	h2ax_EM_EN_g6d3n10_DMR	17315051	17315800	1	.	750	.
chr1	.	h2ax_EM_EN_g6d3n10_DMR	17316301	17316850	1	.	550	.
chr1	.	h2ax_EM_EN_g6d3n10_DMR	17317551	17319650	1	.	2100	.
chr1	.	h2ax_EM_EN_g6d3n10_DMR	17320001	17320150	1	.	150	.
chr1	.	h2ax_EM_EN_g6d3n10_DMR	17320651	17321200	1	.	550	.
chr1	.	h2ax_EM_EN_g6d3n10_DMR	17337851	17338150	1	.	300	.
chr1	.	h2ax_EM_EN_g6d3n10_DMR	17343801	17343900	1	.	100	.
chr1	.	h2ax_EM_EN_g6d3n10_DMR	17348451	17348550	1	.	100	.
chr1	.	h2ax_EM_EN_g6d3n10_DMR	17352101	17352750	1	.	650	.
chr1	.	h2ax_EM_EN_g6d3n10_DMR	17368051	17368250	1	.	200	.
chr1	.	h2ax_EM_EN_g6d3n10_DMR	17379401	17379650	1	.	250	.
chr1	.	h2ax_EM_EN_g6d3n10_DMR	17380551	17380750	1	.	200	.
chr1	.	h2ax_EM_EN_g6d3n10_DMR	17389401	17389500	1	.	100	.
chr1	.	h2ax_EM_EN_g6d3n10_DMR	17404851	17404950	1	.	100	.
chr1	.	h2ax_EM_EN_g6d3n10_DMR	17405301	17406050	1	.	750	.
chr1	.	h2ax_EM_EN_g6d3n10_DMR	17407001	17407300	1	.	300	.
chr1	.	h2ax_EM_EN_g6d3n10_DMR	17407801	17408600	1	.	800	.
chr1	.	h2ax_EM_EN_g6d3n10_DMR	17416551	17416850	1	.	300	.
chr1	.	h2ax_EM_EN_g6d3n10_DMR	17417501	17418300	1	.	800	.
chr1	.	h2ax_EM_EN_g6d3n10_DMR	17450351	17450650	1	.	300	.
chr1	.	h2ax_EM_EN_g6d3n10_DMR	17451901	17452250	1	.	350	.
chr1	.	h2ax_EM_EN_g6d3n10_DMR	17468401	17468600	1	.	200	.
chr1	.	h2ax_EM_EN_g6d3n10_DMR	17505451	17505550	1	.	100	.
chr1	.	h2ax_EM_EN_g6d3n10_DMR	17512751	17512850	1	.	100	.
chr1	.	h2ax_EM_EN_g6d3n10_DMR	17515151	17515450	1	.	300	.
chr1	.	h2ax_EM_EN_g6d3n10_DMR	17546251	17546550	1	.	300	.
chr1	.	h2ax_EM_EN_g6d3n10_DMR	17548151	17549000	1	.	850	.
chr1	.	h2ax_EM_EN_g6d3n10_DMR	17549451	17550050	1	.	600	.
chr1	.	h2ax_EM_EN_g6d3n10_DMR	17551851	17552150	1	.	300	.
chr1	.	h2ax_EM_EN_g6d3n10_DMR	17554501	17554600	1	.	100	.
chr1	.	h2ax_EM_EN_g6d3n10_DMR	17557101	17557500	1	.	400	.
chr1	.	h2ax_EM_EN_g6d3n10_DMR	17558451	17558750	1	.	300	.
chr1	.	h2ax_EM_EN_g6d3n10_DMR	17568251	17568400	1	.	150	.
chr1	.	h2ax_EM_EN_g6d3n10_DMR	17575901	17576350	1	.	450	.
chr1	.	h2ax_EM_EN_g6d3n10_DMR	17579601	17580000	1	.	400	.
chr1	.	h2ax_EM_EN_g6d3n10_DMR	17581551	17582250	1	.	700	.
chr1	.	h2ax_EM_EN_g6d3n10_DMR	17595251	17595350	1	.	100	.
chr1	.	h2ax_EM_EN_g6d3n10_DMR	17610001	17610100	1	.	100	.
chr1	.	h2ax_EM_EN_g6d3n10_DMR	17613801	17614250	1	.	450	.
chr1	.	h2ax_EM_EN_g6d3n10_DMR	17626901	17627050	1	.	150	.
chr1	.	h2ax_EM_EN_g6d3n10_DMR	17634951	17635300	1	.	350	.
chr1	.	h2ax_EM_EN_g6d3n10_DMR	17656301	17656400	1	.	100	.
chr1	.	h2ax_EM_EN_g6d3n10_DMR	17658901	17659400	1	.	500	.
chr1	.	h2ax_EM_EN_g6d3n10_DMR	17659901	17660300	1	.	400	.
chr1	.	h2ax_EM_EN_g6d3n10_DMR	17670151	17670450	1	.	300	.
chr1	.	h2ax_EM_EN_g6d3n10_DMR	17689001	17689350	1	.	350	.
chr1	.	h2ax_EM_EN_g6d3n10_DMR	17693351	17693950	1	.	600	.
chr1	.	h2ax_EM_EN_g6d3n10_DMR	17716451	17717200	1	.	750	.
chr1	.	h2ax_EM_EN_g6d3n10_DMR	17731151	17731550	1	.	400	.
chr1	.	h2ax_EM_EN_g6d3n10_DMR	17763851	17764100	1	.	250	.
chr1	.	h2ax_EM_EN_g6d3n10_DMR	17823401	17823500	1	.	100	.
chr1	.	h2ax_EM_EN_g6d3n10_DMR	17824151	17824850	1	.	700	.
chr1	.	h2ax_EM_EN_g6d3n10_DMR	17828201	17828600	1	.	400	.
chr1	.	h2ax_EM_EN_g6d3n10_DMR	17841551	17841700	1	.	150	.
chr1	.	h2ax_EM_EN_g6d3n10_DMR	17844501	17844850	1	.	350	.
chr1	.	h2ax_EM_EN_g6d3n10_DMR	17877801	17878000	1	.	200	.
chr1	.	h2ax_EM_EN_g6d3n10_DMR	17902801	17902900	1	.	100	.
chr1	.	h2ax_EM_EN_g6d3n10_DMR	17903951	17904250	1	.	300	.
chr1	.	h2ax_EM_EN_g6d3n10_DMR	17904851	17905600	1	.	750	.
chr1	.	h2ax_EM_EN_g6d3n10_DMR	17932801	17933100	1	.	300	.
chr1	.	h2ax_EM_EN_g6d3n10_DMR	17940651	17941550	1	.	900	.
chr1	.	h2ax_EM_EN_g6d3n10_DMR	17980701	17980850	1	.	150	.
chr1	.	h2ax_EM_EN_g6d3n10_DMR	17982651	17982750	1	.	100	.
chr1	.	h2ax_EM_EN_g6d3n10_DMR	18013951	18014050	1	.	100	.
chr1	.	h2ax_EM_EN_g6d3n10_DMR	18017951	18018050	1	.	100	.
chr1	.	h2ax_EM_EN_g6d3n10_DMR	18024601	18025000	1	.	400	.
chr1	.	h2ax_EM_EN_g6d3n10_DMR	18037401	18037800	1	.	400	.
chr1	.	h2ax_EM_EN_g6d3n10_DMR	18073651	18073750	1	.	100	.
chr1	.	h2ax_EM_EN_g6d3n10_DMR	18092951	18094300	1	.	1350	.
chr1	.	h2ax_EM_EN_g6d3n10_DMR	18114451	18114900	1	.	450	.
chr1	.	h2ax_EM_EN_g6d3n10_DMR	18130401	18130650	1	.	250	.
chr1	.	h2ax_EM_EN_g6d3n10_DMR	18134051	18134200	1	.	150	.
chr1	.	h2ax_EM_EN_g6d3n10_DMR	18134551	18134750	1	.	200	.
chr1	.	h2ax_EM_EN_g6d3n10_DMR	18135501	18135750	1	.	250	.
chr1	.	h2ax_EM_EN_g6d3n10_DMR	18161551	18161850	1	.	300	.
chr1	.	h2ax_EM_EN_g6d3n10_DMR	18167151	18167350	1	.	200	.
chr1	.	h2ax_EM_EN_g6d3n10_DMR	18167851	18168000	1	.	150	.
chr1	.	h2ax_EM_EN_g6d3n10_DMR	18168801	18168900	1	.	100	.
chr1	.	h2ax_EM_EN_g6d3n10_DMR	18216051	18216150	1	.	100	.
chr1	.	h2ax_EM_EN_g6d3n10_DMR	18237901	18238100	1	.	200	.
chr1	.	h2ax_EM_EN_g6d3n10_DMR	18243151	18243250	1	.	100	.
chr1	.	h2ax_EM_EN_g6d3n10_DMR	18248701	18249000	1	.	300	.
chr1	.	h2ax_EM_EN_g6d3n10_DMR	18273451	18273750	1	.	300	.
chr1	.	h2ax_EM_EN_g6d3n10_DMR	18275501	18275700	1	.	200	.
chr1	.	h2ax_EM_EN_g6d3n10_DMR	18284751	18286000	1	.	1250	.
chr1	.	h2ax_EM_EN_g6d3n10_DMR	18304051	18304200	1	.	150	.
chr1	.	h2ax_EM_EN_g6d3n10_DMR	18304901	18305300	1	.	400	.
chr1	.	h2ax_EM_EN_g6d3n10_DMR	18328401	18328850	1	.	450	.
chr1	.	h2ax_EM_EN_g6d3n10_DMR	18329551	18329800	1	.	250	.
chr1	.	h2ax_EM_EN_g6d3n10_DMR	18345751	18345900	1	.	150	.
chr1	.	h2ax_EM_EN_g6d3n10_DMR	18394651	18394750	1	.	100	.
chr1	.	h2ax_EM_EN_g6d3n10_DMR	18399201	18399800	1	.	600	.
chr1	.	h2ax_EM_EN_g6d3n10_DMR	18401701	18401800	1	.	100	.
chr1	.	h2ax_EM_EN_g6d3n10_DMR	18424801	18425050	1	.	250	.
chr1	.	h2ax_EM_EN_g6d3n10_DMR	18427601	18427950	1	.	350	.
chr1	.	h2ax_EM_EN_g6d3n10_DMR	18428301	18428700	1	.	400	.
chr1	.	h2ax_EM_EN_g6d3n10_DMR	18432301	18432400	1	.	100	.
chr1	.	h2ax_EM_EN_g6d3n10_DMR	18441551	18441700	1	.	150	.
chr1	.	h2ax_EM_EN_g6d3n10_DMR	18460501	18460650	1	.	150	.
chr1	.	h2ax_EM_EN_g6d3n10_DMR	18461001	18461350	1	.	350	.
chr1	.	h2ax_EM_EN_g6d3n10_DMR	18475151	18475400	1	.	250	.
chr1	.	h2ax_EM_EN_g6d3n10_DMR	18476401	18476650	1	.	250	.
chr1	.	h2ax_EM_EN_g6d3n10_DMR	18497501	18497600	1	.	100	.
chr1	.	h2ax_EM_EN_g6d3n10_DMR	18510501	18510950	1	.	450	.
chr1	.	h2ax_EM_EN_g6d3n10_DMR	18526951	18527050	1	.	100	.
chr1	.	h2ax_EM_EN_g6d3n10_DMR	18538651	18538950	1	.	300	.
chr1	.	h2ax_EM_EN_g6d3n10_DMR	18539751	18539950	1	.	200	.
chr1	.	h2ax_EM_EN_g6d3n10_DMR	18545201	18545300	1	.	100	.
chr1	.	h2ax_EM_EN_g6d3n10_DMR	18555801	18556400	1	.	600	.
chr1	.	h2ax_EM_EN_g6d3n10_DMR	18583251	18583750	1	.	500	.
chr1	.	h2ax_EM_EN_g6d3n10_DMR	18602551	18602850	1	.	300	.
chr1	.	h2ax_EM_EN_g6d3n10_DMR	18609751	18609900	1	.	150	.
chr1	.	h2ax_EM_EN_g6d3n10_DMR	18645251	18645650	1	.	400	.
chr1	.	h2ax_EM_EN_g6d3n10_DMR	18647851	18648050	1	.	200	.
chr1	.	h2ax_EM_EN_g6d3n10_DMR	18652001	18652500	1	.	500	.
chr1	.	h2ax_EM_EN_g6d3n10_DMR	18675051	18675350	1	.	300	.
chr1	.	h2ax_EM_EN_g6d3n10_DMR	18710601	18711000	1	.	400	.
chr1	.	h2ax_EM_EN_g6d3n10_DMR	18750301	18750450	1	.	150	.
chr1	.	h2ax_EM_EN_g6d3n10_DMR	18751501	18751600	1	.	100	.
chr1	.	h2ax_EM_EN_g6d3n10_DMR	18769651	18769800	1	.	150	.
chr1	.	h2ax_EM_EN_g6d3n10_DMR	18770751	18770850	1	.	100	.
chr1	.	h2ax_EM_EN_g6d3n10_DMR	18772751	18772850	1	.	100	.
chr1	.	h2ax_EM_EN_g6d3n10_DMR	18773301	18774100	1	.	800	.
chr1	.	h2ax_EM_EN_g6d3n10_DMR	18808451	18808650	1	.	200	.
chr1	.	h2ax_EM_EN_g6d3n10_DMR	18820601	18821200	1	.	600	.
chr1	.	h2ax_EM_EN_g6d3n10_DMR	18863451	18863750	1	.	300	.
chr1	.	h2ax_EM_EN_g6d3n10_DMR	18877851	18878000	1	.	150	.
chr1	.	h2ax_EM_EN_g6d3n10_DMR	18891201	18891600	1	.	400	.
chr1	.	h2ax_EM_EN_g6d3n10_DMR	18973551	18973650	1	.	100	.
chr1	.	h2ax_EM_EN_g6d3n10_DMR	18975251	18975550	1	.	300	.
chr1	.	h2ax_EM_EN_g6d3n10_DMR	18984501	18984900	1	.	400	.
chr1	.	h2ax_EM_EN_g6d3n10_DMR	18987251	18987600	1	.	350	.
chr1	.	h2ax_EM_EN_g6d3n10_DMR	19003451	19003550	1	.	100	.
chr1	.	h2ax_EM_EN_g6d3n10_DMR	19025901	19026800	1	.	900	.
chr1	.	h2ax_EM_EN_g6d3n10_DMR	19027301	19028650	1	.	1350	.
chr1	.	h2ax_EM_EN_g6d3n10_DMR	19058901	19059300	1	.	400	.
chr1	.	h2ax_EM_EN_g6d3n10_DMR	19077451	19077550	1	.	100	.
chr1	.	h2ax_EM_EN_g6d3n10_DMR	19089051	19089150	1	.	100	.
chr1	.	h2ax_EM_EN_g6d3n10_DMR	19112501	19112650	1	.	150	.
chr1	.	h2ax_EM_EN_g6d3n10_DMR	19149751	19149850	1	.	100	.
chr1	.	h2ax_EM_EN_g6d3n10_DMR	19150601	19150850	1	.	250	.
chr1	.	h2ax_EM_EN_g6d3n10_DMR	19175351	19175450	1	.	100	.
chr1	.	h2ax_EM_EN_g6d3n10_DMR	19222001	19222250	1	.	250	.
chr1	.	h2ax_EM_EN_g6d3n10_DMR	19223851	19224050	1	.	200	.
chr1	.	h2ax_EM_EN_g6d3n10_DMR	19235201	19235300	1	.	100	.
chr1	.	h2ax_EM_EN_g6d3n10_DMR	19238401	19238700	1	.	300	.
chr1	.	h2ax_EM_EN_g6d3n10_DMR	19249951	19250100	1	.	150	.
chr1	.	h2ax_EM_EN_g6d3n10_DMR	19252101	19252400	1	.	300	.
chr1	.	h2ax_EM_EN_g6d3n10_DMR	19287551	19287650	1	.	100	.
chr1	.	h2ax_EM_EN_g6d3n10_DMR	19294251	19294500	1	.	250	.
chr1	.	h2ax_EM_EN_g6d3n10_DMR	19300901	19301050	1	.	150	.
chr1	.	h2ax_EM_EN_g6d3n10_DMR	19320051	19320500	1	.	450	.
chr1	.	h2ax_EM_EN_g6d3n10_DMR	19321251	19321800	1	.	550	.
chr1	.	h2ax_EM_EN_g6d3n10_DMR	19325201	19325300	1	.	100	.
chr1	.	h2ax_EM_EN_g6d3n10_DMR	19333651	19334300	1	.	650	.
chr1	.	h2ax_EM_EN_g6d3n10_DMR	19340151	19340500	1	.	350	.
chr1	.	h2ax_EM_EN_g6d3n10_DMR	19376151	19376650	1	.	500	.
chr1	.	h2ax_EM_EN_g6d3n10_DMR	19384351	19384550	1	.	200	.
chr1	.	h2ax_EM_EN_g6d3n10_DMR	19393251	19393500	1	.	250	.
chr1	.	h2ax_EM_EN_g6d3n10_DMR	19396251	19397100	1	.	850	.
chr1	.	h2ax_EM_EN_g6d3n10_DMR	19397451	19398200	1	.	750	.
chr1	.	h2ax_EM_EN_g6d3n10_DMR	19398801	19399200	1	.	400	.
chr1	.	h2ax_EM_EN_g6d3n10_DMR	19403551	19403850	1	.	300	.
chr1	.	h2ax_EM_EN_g6d3n10_DMR	19407051	19408250	1	.	1200	.
chr1	.	h2ax_EM_EN_g6d3n10_DMR	19424001	19424450	1	.	450	.
chr1	.	h2ax_EM_EN_g6d3n10_DMR	19430151	19430450	1	.	300	.
chr1	.	h2ax_EM_EN_g6d3n10_DMR	19432301	19432500	1	.	200	.
chr1	.	h2ax_EM_EN_g6d3n10_DMR	19434051	19434250	1	.	200	.
chr1	.	h2ax_EM_EN_g6d3n10_DMR	19476601	19476700	1	.	100	.
chr1	.	h2ax_EM_EN_g6d3n10_DMR	19498751	19498850	1	.	100	.
chr1	.	h2ax_EM_EN_g6d3n10_DMR	19501501	19501750	1	.	250	.
chr1	.	h2ax_EM_EN_g6d3n10_DMR	19596651	19597950	1	.	1300	.
chr1	.	h2ax_EM_EN_g6d3n10_DMR	19634351	19634450	1	.	100	.
chr1	.	h2ax_EM_EN_g6d3n10_DMR	19658151	19658600	1	.	450	.
chr1	.	h2ax_EM_EN_g6d3n10_DMR	19683701	19684000	1	.	300	.
chr1	.	h2ax_EM_EN_g6d3n10_DMR	19719951	19720050	1	.	100	.
chr1	.	h2ax_EM_EN_g6d3n10_DMR	19720901	19721150	1	.	250	.
chr1	.	h2ax_EM_EN_g6d3n10_DMR	19721801	19722400	1	.	600	.
chr1	.	h2ax_EM_EN_g6d3n10_DMR	19723751	19724300	1	.	550	.
chr1	.	h2ax_EM_EN_g6d3n10_DMR	19728801	19728950	1	.	150	.
chr1	.	h2ax_EM_EN_g6d3n10_DMR	19732101	19732450	1	.	350	.
chr1	.	h2ax_EM_EN_g6d3n10_DMR	19733101	19733200	1	.	100	.
chr1	.	h2ax_EM_EN_g6d3n10_DMR	19738151	19738350	1	.	200	.
chr1	.	h2ax_EM_EN_g6d3n10_DMR	19738901	19739400	1	.	500	.
chr1	.	h2ax_EM_EN_g6d3n10_DMR	19745201	19745550	1	.	350	.
chr1	.	h2ax_EM_EN_g6d3n10_DMR	19747651	19748050	1	.	400	.
chr1	.	h2ax_EM_EN_g6d3n10_DMR	19766701	19767300	1	.	600	.
chr1	.	h2ax_EM_EN_g6d3n10_DMR	19801701	19801800	1	.	100	.
chr1	.	h2ax_EM_EN_g6d3n10_DMR	19812851	19813450	1	.	600	.
chr1	.	h2ax_EM_EN_g6d3n10_DMR	19826551	19827300	1	.	750	.
chr1	.	h2ax_EM_EN_g6d3n10_DMR	19878701	19878800	1	.	100	.
chr1	.	h2ax_EM_EN_g6d3n10_DMR	19879701	19879900	1	.	200	.
chr1	.	h2ax_EM_EN_g6d3n10_DMR	19885701	19885800	1	.	100	.
chr1	.	h2ax_EM_EN_g6d3n10_DMR	19895601	19895800	1	.	200	.
chr1	.	h2ax_EM_EN_g6d3n10_DMR	19912951	19913400	1	.	450	.
chr1	.	h2ax_EM_EN_g6d3n10_DMR	19923101	19923300	1	.	200	.
chr1	.	h2ax_EM_EN_g6d3n10_DMR	19937051	19937150	1	.	100	.
chr1	.	h2ax_EM_EN_g6d3n10_DMR	19947301	19947400	1	.	100	.
chr1	.	h2ax_EM_EN_g6d3n10_DMR	19947901	19948650	1	.	750	.
chr1	.	h2ax_EM_EN_g6d3n10_DMR	20066901	20067100	1	.	200	.
chr1	.	h2ax_EM_EN_g6d3n10_DMR	20117701	20117850	1	.	150	.
chr1	.	h2ax_EM_EN_g6d3n10_DMR	20122651	20122900	1	.	250	.
chr1	.	h2ax_EM_EN_g6d3n10_DMR	20130251	20130400	1	.	150	.
chr1	.	h2ax_EM_EN_g6d3n10_DMR	20135201	20135500	1	.	300	.
chr1	.	h2ax_EM_EN_g6d3n10_DMR	20177901	20178000	1	.	100	.
chr1	.	h2ax_EM_EN_g6d3n10_DMR	20194451	20194650	1	.	200	.
chr1	.	h2ax_EM_EN_g6d3n10_DMR	20230201	20230400	1	.	200	.
chr1	.	h2ax_EM_EN_g6d3n10_DMR	20276501	20276750	1	.	250	.
chr1	.	h2ax_EM_EN_g6d3n10_DMR	20326151	20326250	1	.	100	.
chr1	.	h2ax_EM_EN_g6d3n10_DMR	20329101	20329950	1	.	850	.
chr1	.	h2ax_EM_EN_g6d3n10_DMR	20336651	20337250	1	.	600	.
chr1	.	h2ax_EM_EN_g6d3n10_DMR	20370851	20371200	1	.	350	.
chr1	.	h2ax_EM_EN_g6d3n10_DMR	20373701	20374050	1	.	350	.
chr1	.	h2ax_EM_EN_g6d3n10_DMR	20401251	20401350	1	.	100	.
chr1	.	h2ax_EM_EN_g6d3n10_DMR	20403251	20403500	1	.	250	.
chr1	.	h2ax_EM_EN_g6d3n10_DMR	20442001	20442100	1	.	100	.
chr1	.	h2ax_EM_EN_g6d3n10_DMR	20470651	20470800	1	.	150	.
chr1	.	h2ax_EM_EN_g6d3n10_DMR	20472101	20472200	1	.	100	.
chr1	.	h2ax_EM_EN_g6d3n10_DMR	20473751	20474100	1	.	350	.
chr1	.	h2ax_EM_EN_g6d3n10_DMR	20493451	20493550	1	.	100	.
chr1	.	h2ax_EM_EN_g6d3n10_DMR	20496151	20496650	1	.	500	.
chr1	.	h2ax_EM_EN_g6d3n10_DMR	20513851	20514000	1	.	150	.
chr1	.	h2ax_EM_EN_g6d3n10_DMR	20517651	20517750	1	.	100	.
chr1	.	h2ax_EM_EN_g6d3n10_DMR	20551751	20551900	1	.	150	.
chr1	.	h2ax_EM_EN_g6d3n10_DMR	20572751	20572900	1	.	150	.
chr1	.	h2ax_EM_EN_g6d3n10_DMR	20675401	20675550	1	.	150	.
chr1	.	h2ax_EM_EN_g6d3n10_DMR	20686951	20687500	1	.	550	.
chr1	.	h2ax_EM_EN_g6d3n10_DMR	20689101	20689800	1	.	700	.
chr1	.	h2ax_EM_EN_g6d3n10_DMR	20691051	20691400	1	.	350	.
chr1	.	h2ax_EM_EN_g6d3n10_DMR	20700051	20700200	1	.	150	.
chr1	.	h2ax_EM_EN_g6d3n10_DMR	20703751	20703900	1	.	150	.
chr1	.	h2ax_EM_EN_g6d3n10_DMR	20777301	20777400	1	.	100	.
chr1	.	h2ax_EM_EN_g6d3n10_DMR	20780801	20781250	1	.	450	.
chr1	.	h2ax_EM_EN_g6d3n10_DMR	20799601	20800150	1	.	550	.
chr1	.	h2ax_EM_EN_g6d3n10_DMR	20823701	20823950	1	.	250	.
chr1	.	h2ax_EM_EN_g6d3n10_DMR	20828151	20828400	1	.	250	.
chr1	.	h2ax_EM_EN_g6d3n10_DMR	20918201	20918300	1	.	100	.
chr1	.	h2ax_EM_EN_g6d3n10_DMR	20930801	20931100	1	.	300	.
chr1	.	h2ax_EM_EN_g6d3n10_DMR	20976551	20976800	1	.	250	.
chr1	.	h2ax_EM_EN_g6d3n10_DMR	20986101	20986400	1	.	300	.
chr1	.	h2ax_EM_EN_g6d3n10_DMR	21022651	21022800	1	.	150	.
chr1	.	h2ax_EM_EN_g6d3n10_DMR	21037701	21038250	1	.	550	.
chr1	.	h2ax_EM_EN_g6d3n10_DMR	21046351	21046500	1	.	150	.
chr1	.	h2ax_EM_EN_g6d3n10_DMR	21057101	21057550	1	.	450	.
chr1	.	h2ax_EM_EN_g6d3n10_DMR	21069901	21070000	1	.	100	.
chr1	.	h2ax_EM_EN_g6d3n10_DMR	21071051	21071250	1	.	200	.
chr1	.	h2ax_EM_EN_g6d3n10_DMR	21073351	21073500	1	.	150	.
chr1	.	h2ax_EM_EN_g6d3n10_DMR	21084401	21084650	1	.	250	.
chr1	.	h2ax_EM_EN_g6d3n10_DMR	21107001	21107300	1	.	300	.
chr1	.	h2ax_EM_EN_g6d3n10_DMR	21107751	21108150	1	.	400	.
chr1	.	h2ax_EM_EN_g6d3n10_DMR	21108851	21109100	1	.	250	.
chr1	.	h2ax_EM_EN_g6d3n10_DMR	21110651	21110900	1	.	250	.
chr1	.	h2ax_EM_EN_g6d3n10_DMR	21118351	21118500	1	.	150	.
chr1	.	h2ax_EM_EN_g6d3n10_DMR	21148601	21149500	1	.	900	.
chr1	.	h2ax_EM_EN_g6d3n10_DMR	21176351	21176500	1	.	150	.
chr1	.	h2ax_EM_EN_g6d3n10_DMR	21183651	21184500	1	.	850	.
chr1	.	h2ax_EM_EN_g6d3n10_DMR	21215251	21215350	1	.	100	.
chr1	.	h2ax_EM_EN_g6d3n10_DMR	21219401	21219700	1	.	300	.
chr1	.	h2ax_EM_EN_g6d3n10_DMR	21220051	21220550	1	.	500	.
chr1	.	h2ax_EM_EN_g6d3n10_DMR	21221301	21221850	1	.	550	.
chr1	.	h2ax_EM_EN_g6d3n10_DMR	21232601	21232700	1	.	100	.
chr1	.	h2ax_EM_EN_g6d3n10_DMR	21234201	21234700	1	.	500	.
chr1	.	h2ax_EM_EN_g6d3n10_DMR	21253601	21253700	1	.	100	.
chr1	.	h2ax_EM_EN_g6d3n10_DMR	21315451	21315550	1	.	100	.
chr1	.	h2ax_EM_EN_g6d3n10_DMR	21340001	21340200	1	.	200	.
chr1	.	h2ax_EM_EN_g6d3n10_DMR	21345951	21346200	1	.	250	.
chr1	.	h2ax_EM_EN_g6d3n10_DMR	21354851	21354950	1	.	100	.
chr1	.	h2ax_EM_EN_g6d3n10_DMR	21372351	21372750	1	.	400	.
chr1	.	h2ax_EM_EN_g6d3n10_DMR	21373701	21373800	1	.	100	.
chr1	.	h2ax_EM_EN_g6d3n10_DMR	21378051	21378600	1	.	550	.
chr1	.	h2ax_EM_EN_g6d3n10_DMR	21391651	21392350	1	.	700	.
chr1	.	h2ax_EM_EN_g6d3n10_DMR	21392951	21393150	1	.	200	.
chr1	.	h2ax_EM_EN_g6d3n10_DMR	21393501	21393950	1	.	450	.
chr1	.	h2ax_EM_EN_g6d3n10_DMR	21394451	21394700	1	.	250	.
chr1	.	h2ax_EM_EN_g6d3n10_DMR	21395151	21396450	1	.	1300	.
chr1	.	h2ax_EM_EN_g6d3n10_DMR	21402101	21402300	1	.	200	.
chr1	.	h2ax_EM_EN_g6d3n10_DMR	21402901	21403550	1	.	650	.
chr1	.	h2ax_EM_EN_g6d3n10_DMR	21404601	21406000	1	.	1400	.
chr1	.	h2ax_EM_EN_g6d3n10_DMR	21432851	21433050	1	.	200	.
chr1	.	h2ax_EM_EN_g6d3n10_DMR	21442701	21442800	1	.	100	.
chr1	.	h2ax_EM_EN_g6d3n10_DMR	21447751	21448000	1	.	250	.
chr1	.	h2ax_EM_EN_g6d3n10_DMR	21513351	21513450	1	.	100	.
chr1	.	h2ax_EM_EN_g6d3n10_DMR	21518501	21518950	1	.	450	.
chr1	.	h2ax_EM_EN_g6d3n10_DMR	21522101	21522250	1	.	150	.
chr1	.	h2ax_EM_EN_g6d3n10_DMR	21529651	21529850	1	.	200	.
chr1	.	h2ax_EM_EN_g6d3n10_DMR	21532101	21532350	1	.	250	.
chr1	.	h2ax_EM_EN_g6d3n10_DMR	21585301	21585950	1	.	650	.
chr1	.	h2ax_EM_EN_g6d3n10_DMR	21586801	21586950	1	.	150	.
chr1	.	h2ax_EM_EN_g6d3n10_DMR	21587401	21587600	1	.	200	.
chr1	.	h2ax_EM_EN_g6d3n10_DMR	21589301	21589400	1	.	100	.
chr1	.	h2ax_EM_EN_g6d3n10_DMR	21605601	21606050	1	.	450	.
chr1	.	h2ax_EM_EN_g6d3n10_DMR	21606401	21606850	1	.	450	.
chr1	.	h2ax_EM_EN_g6d3n10_DMR	21611601	21612350	1	.	750	.
chr1	.	h2ax_EM_EN_g6d3n10_DMR	21613001	21614850	1	.	1850	.
chr1	.	h2ax_EM_EN_g6d3n10_DMR	21632401	21632650	1	.	250	.
chr1	.	h2ax_EM_EN_g6d3n10_DMR	21649851	21649950	1	.	100	.
chr1	.	h2ax_EM_EN_g6d3n10_DMR	21666151	21666400	1	.	250	.
chr1	.	h2ax_EM_EN_g6d3n10_DMR	21686951	21687050	1	.	100	.
chr1	.	h2ax_EM_EN_g6d3n10_DMR	21734801	21735200	1	.	400	.
chr1	.	h2ax_EM_EN_g6d3n10_DMR	21742751	21743200	1	.	450	.
chr1	.	h2ax_EM_EN_g6d3n10_DMR	21744701	21744800	1	.	100	.
chr1	.	h2ax_EM_EN_g6d3n10_DMR	21745751	21745850	1	.	100	.
chr1	.	h2ax_EM_EN_g6d3n10_DMR	21748451	21748550	1	.	100	.
chr1	.	h2ax_EM_EN_g6d3n10_DMR	21757351	21757850	1	.	500	.
chr1	.	h2ax_EM_EN_g6d3n10_DMR	21759351	21760150	1	.	800	.
chr1	.	h2ax_EM_EN_g6d3n10_DMR	21760501	21761800	1	.	1300	.
chr1	.	h2ax_EM_EN_g6d3n10_DMR	21770251	21770350	1	.	100	.
chr1	.	h2ax_EM_EN_g6d3n10_DMR	21781401	21782550	1	.	1150	.
chr1	.	h2ax_EM_EN_g6d3n10_DMR	21783201	21783650	1	.	450	.
chr1	.	h2ax_EM_EN_g6d3n10_DMR	21788551	21788850	1	.	300	.
chr1	.	h2ax_EM_EN_g6d3n10_DMR	21792901	21793100	1	.	200	.
chr1	.	h2ax_EM_EN_g6d3n10_DMR	21794701	21794850	1	.	150	.
chr1	.	h2ax_EM_EN_g6d3n10_DMR	21813301	21813750	1	.	450	.
chr1	.	h2ax_EM_EN_g6d3n10_DMR	21817301	21818050	1	.	750	.
chr1	.	h2ax_EM_EN_g6d3n10_DMR	21819251	21819550	1	.	300	.
chr1	.	h2ax_EM_EN_g6d3n10_DMR	21824801	21825100	1	.	300	.
chr1	.	h2ax_EM_EN_g6d3n10_DMR	21829101	21829650	1	.	550	.
chr1	.	h2ax_EM_EN_g6d3n10_DMR	21830201	21830350	1	.	150	.
chr1	.	h2ax_EM_EN_g6d3n10_DMR	21849951	21850050	1	.	100	.
chr1	.	h2ax_EM_EN_g6d3n10_DMR	21861201	21861550	1	.	350	.
chr1	.	h2ax_EM_EN_g6d3n10_DMR	21876351	21877550	1	.	1200	.
chr1	.	h2ax_EM_EN_g6d3n10_DMR	21884751	21884850	1	.	100	.
chr1	.	h2ax_EM_EN_g6d3n10_DMR	21922351	21922800	1	.	450	.
chr1	.	h2ax_EM_EN_g6d3n10_DMR	22046901	22047150	1	.	250	.
chr1	.	h2ax_EM_EN_g6d3n10_DMR	22050351	22051150	1	.	800	.
chr1	.	h2ax_EM_EN_g6d3n10_DMR	22063401	22063650	1	.	250	.
chr1	.	h2ax_EM_EN_g6d3n10_DMR	22064101	22066050	1	.	1950	.
chr1	.	h2ax_EM_EN_g6d3n10_DMR	22090201	22090400	1	.	200	.
chr1	.	h2ax_EM_EN_g6d3n10_DMR	22109351	22109750	1	.	400	.
chr1	.	h2ax_EM_EN_g6d3n10_DMR	22116801	22116900	1	.	100	.
chr1	.	h2ax_EM_EN_g6d3n10_DMR	22129601	22129900	1	.	300	.
chr1	.	h2ax_EM_EN_g6d3n10_DMR	22166151	22166500	1	.	350	.
chr1	.	h2ax_EM_EN_g6d3n10_DMR	22169351	22169600	1	.	250	.
chr1	.	h2ax_EM_EN_g6d3n10_DMR	22171401	22171650	1	.	250	.
chr1	.	h2ax_EM_EN_g6d3n10_DMR	22196051	22196250	1	.	200	.
chr1	.	h2ax_EM_EN_g6d3n10_DMR	22210501	22211600	1	.	1100	.
chr1	.	h2ax_EM_EN_g6d3n10_DMR	22286501	22286700	1	.	200	.
chr1	.	h2ax_EM_EN_g6d3n10_DMR	22334301	22334500	1	.	200	.
chr1	.	h2ax_EM_EN_g6d3n10_DMR	22406851	22407000	1	.	150	.
chr1	.	h2ax_EM_EN_g6d3n10_DMR	22408001	22408100	1	.	100	.
chr1	.	h2ax_EM_EN_g6d3n10_DMR	22409001	22409150	1	.	150	.
chr1	.	h2ax_EM_EN_g6d3n10_DMR	22451151	22451250	1	.	100	.
chr1	.	h2ax_EM_EN_g6d3n10_DMR	22459801	22459900	1	.	100	.
chr1	.	h2ax_EM_EN_g6d3n10_DMR	22461451	22461650	1	.	200	.
chr1	.	h2ax_EM_EN_g6d3n10_DMR	22486351	22486650	1	.	300	.
chr1	.	h2ax_EM_EN_g6d3n10_DMR	22524801	22525200	1	.	400	.
chr1	.	h2ax_EM_EN_g6d3n10_DMR	22547001	22547400	1	.	400	.
chr1	.	h2ax_EM_EN_g6d3n10_DMR	22566501	22566750	1	.	250	.
chr1	.	h2ax_EM_EN_g6d3n10_DMR	22610501	22610700	1	.	200	.
chr1	.	h2ax_EM_EN_g6d3n10_DMR	22621851	22622150	1	.	300	.
chr1	.	h2ax_EM_EN_g6d3n10_DMR	22625101	22625550	1	.	450	.
chr1	.	h2ax_EM_EN_g6d3n10_DMR	22651251	22651350	1	.	100	.
chr1	.	h2ax_EM_EN_g6d3n10_DMR	22746901	22747100	1	.	200	.
chr1	.	h2ax_EM_EN_g6d3n10_DMR	22779801	22780250	1	.	450	.
chr1	.	h2ax_EM_EN_g6d3n10_DMR	22781251	22781550	1	.	300	.
chr1	.	h2ax_EM_EN_g6d3n10_DMR	22783401	22783850	1	.	450	.
chr1	.	h2ax_EM_EN_g6d3n10_DMR	22785851	22786100	1	.	250	.
chr1	.	h2ax_EM_EN_g6d3n10_DMR	22822551	22822950	1	.	400	.
chr1	.	h2ax_EM_EN_g6d3n10_DMR	22832401	22833100	1	.	700	.
chr1	.	h2ax_EM_EN_g6d3n10_DMR	22838701	22838800	1	.	100	.
chr1	.	h2ax_EM_EN_g6d3n10_DMR	22849001	22849650	1	.	650	.
chr1	.	h2ax_EM_EN_g6d3n10_DMR	22855051	22855650	1	.	600	.
chr1	.	h2ax_EM_EN_g6d3n10_DMR	22857301	22857500	1	.	200	.
chr1	.	h2ax_EM_EN_g6d3n10_DMR	22858151	22858250	1	.	100	.
chr1	.	h2ax_EM_EN_g6d3n10_DMR	22858851	22858950	1	.	100	.
chr1	.	h2ax_EM_EN_g6d3n10_DMR	22879951	22880450	1	.	500	.
chr1	.	h2ax_EM_EN_g6d3n10_DMR	22892801	22893100	1	.	300	.
chr1	.	h2ax_EM_EN_g6d3n10_DMR	22933601	22933800	1	.	200	.
chr1	.	h2ax_EM_EN_g6d3n10_DMR	22988701	22989100	1	.	400	.
chr1	.	h2ax_EM_EN_g6d3n10_DMR	22995751	22995850	1	.	100	.
chr1	.	h2ax_EM_EN_g6d3n10_DMR	23035801	23035950	1	.	150	.
chr1	.	h2ax_EM_EN_g6d3n10_DMR	23052001	23052400	1	.	400	.
chr1	.	h2ax_EM_EN_g6d3n10_DMR	23099851	23100050	1	.	200	.
chr1	.	h2ax_EM_EN_g6d3n10_DMR	23100751	23101150	1	.	400	.
chr1	.	h2ax_EM_EN_g6d3n10_DMR	23105451	23105550	1	.	100	.
chr1	.	h2ax_EM_EN_g6d3n10_DMR	23126651	23126750	1	.	100	.
chr1	.	h2ax_EM_EN_g6d3n10_DMR	23153001	23153600	1	.	600	.
chr1	.	h2ax_EM_EN_g6d3n10_DMR	23156451	23156750	1	.	300	.
chr1	.	h2ax_EM_EN_g6d3n10_DMR	23250701	23250850	1	.	150	.
chr1	.	h2ax_EM_EN_g6d3n10_DMR	23255401	23255550	1	.	150	.
chr1	.	h2ax_EM_EN_g6d3n10_DMR	23279551	23279750	1	.	200	.
chr1	.	h2ax_EM_EN_g6d3n10_DMR	23325151	23325250	1	.	100	.
chr1	.	h2ax_EM_EN_g6d3n10_DMR	23366901	23367400	1	.	500	.
chr1	.	h2ax_EM_EN_g6d3n10_DMR	23380301	23380400	1	.	100	.
chr1	.	h2ax_EM_EN_g6d3n10_DMR	23428101	23428600	1	.	500	.
chr1	.	h2ax_EM_EN_g6d3n10_DMR	23457451	23457550	1	.	100	.
chr1	.	h2ax_EM_EN_g6d3n10_DMR	23480801	23480950	1	.	150	.
chr1	.	h2ax_EM_EN_g6d3n10_DMR	23513851	23514200	1	.	350	.
chr1	.	h2ax_EM_EN_g6d3n10_DMR	23523151	23523250	1	.	100	.
chr1	.	h2ax_EM_EN_g6d3n10_DMR	23598551	23598650	1	.	100	.
chr1	.	h2ax_EM_EN_g6d3n10_DMR	23697101	23697250	1	.	150	.
chr1	.	h2ax_EM_EN_g6d3n10_DMR	23738701	23738800	1	.	100	.
chr1	.	h2ax_EM_EN_g6d3n10_DMR	23752701	23752900	1	.	200	.
chr1	.	h2ax_EM_EN_g6d3n10_DMR	23765051	23765150	1	.	100	.
chr1	.	h2ax_EM_EN_g6d3n10_DMR	23859901	23860250	1	.	350	.
chr1	.	h2ax_EM_EN_g6d3n10_DMR	23865551	23865700	1	.	150	.
chr1	.	h2ax_EM_EN_g6d3n10_DMR	23880051	23880350	1	.	300	.
chr1	.	h2ax_EM_EN_g6d3n10_DMR	23883051	23883150	1	.	100	.
chr1	.	h2ax_EM_EN_g6d3n10_DMR	23887551	23887800	1	.	250	.
chr1	.	h2ax_EM_EN_g6d3n10_DMR	23888851	23889050	1	.	200	.
chr1	.	h2ax_EM_EN_g6d3n10_DMR	23929351	23930250	1	.	900	.
chr1	.	h2ax_EM_EN_g6d3n10_DMR	23930601	23931000	1	.	400	.
chr1	.	h2ax_EM_EN_g6d3n10_DMR	23931751	23932200	1	.	450	.
chr1	.	h2ax_EM_EN_g6d3n10_DMR	23933301	23933700	1	.	400	.
chr1	.	h2ax_EM_EN_g6d3n10_DMR	23936001	23936200	1	.	200	.
chr1	.	h2ax_EM_EN_g6d3n10_DMR	23969301	23970000	1	.	700	.
chr1	.	h2ax_EM_EN_g6d3n10_DMR	24018001	24018150	1	.	150	.
chr1	.	h2ax_EM_EN_g6d3n10_DMR	24042901	24043250	1	.	350	.
chr1	.	h2ax_EM_EN_g6d3n10_DMR	24063601	24063750	1	.	150	.
chr1	.	h2ax_EM_EN_g6d3n10_DMR	24067501	24067700	1	.	200	.
chr1	.	h2ax_EM_EN_g6d3n10_DMR	24086351	24086600	1	.	250	.
chr1	.	h2ax_EM_EN_g6d3n10_DMR	24105001	24105300	1	.	300	.
chr1	.	h2ax_EM_EN_g6d3n10_DMR	24108301	24108700	1	.	400	.
chr1	.	h2ax_EM_EN_g6d3n10_DMR	24122851	24123450	1	.	600	.
chr1	.	h2ax_EM_EN_g6d3n10_DMR	24176001	24176100	1	.	100	.
chr1	.	h2ax_EM_EN_g6d3n10_DMR	24227001	24227200	1	.	200	.
chr1	.	h2ax_EM_EN_g6d3n10_DMR	24244801	24245150	1	.	350	.
chr1	.	h2ax_EM_EN_g6d3n10_DMR	24254501	24254650	1	.	150	.
chr1	.	h2ax_EM_EN_g6d3n10_DMR	24267601	24267700	1	.	100	.
chr1	.	h2ax_EM_EN_g6d3n10_DMR	24268201	24269000	1	.	800	.
chr1	.	h2ax_EM_EN_g6d3n10_DMR	24275851	24275950	1	.	100	.
chr1	.	h2ax_EM_EN_g6d3n10_DMR	24295351	24295500	1	.	150	.
chr1	.	h2ax_EM_EN_g6d3n10_DMR	24331601	24331700	1	.	100	.
chr1	.	h2ax_EM_EN_g6d3n10_DMR	24354751	24355150	1	.	400	.
chr1	.	h2ax_EM_EN_g6d3n10_DMR	24357101	24357750	1	.	650	.
chr1	.	h2ax_EM_EN_g6d3n10_DMR	24364501	24364650	1	.	150	.
chr1	.	h2ax_EM_EN_g6d3n10_DMR	24373101	24373200	1	.	100	.
chr1	.	h2ax_EM_EN_g6d3n10_DMR	24413351	24413700	1	.	350	.
chr1	.	h2ax_EM_EN_g6d3n10_DMR	24458951	24459150	1	.	200	.
chr1	.	h2ax_EM_EN_g6d3n10_DMR	24466251	24466350	1	.	100	.
chr1	.	h2ax_EM_EN_g6d3n10_DMR	24487701	24488350	1	.	650	.
chr1	.	h2ax_EM_EN_g6d3n10_DMR	24491851	24492100	1	.	250	.
chr1	.	h2ax_EM_EN_g6d3n10_DMR	24511701	24511900	1	.	200	.
chr1	.	h2ax_EM_EN_g6d3n10_DMR	24568701	24568950	1	.	250	.
chr1	.	h2ax_EM_EN_g6d3n10_DMR	24579451	24579700	1	.	250	.
chr1	.	h2ax_EM_EN_g6d3n10_DMR	24623801	24623900	1	.	100	.
chr1	.	h2ax_EM_EN_g6d3n10_DMR	24649251	24649350	1	.	100	.
chr1	.	h2ax_EM_EN_g6d3n10_DMR	24687051	24687500	1	.	450	.
chr1	.	h2ax_EM_EN_g6d3n10_DMR	24732351	24732450	1	.	100	.
chr1	.	h2ax_EM_EN_g6d3n10_DMR	24735151	24735350	1	.	200	.
chr1	.	h2ax_EM_EN_g6d3n10_DMR	24736751	24736950	1	.	200	.
chr1	.	h2ax_EM_EN_g6d3n10_DMR	24819551	24819650	1	.	100	.
chr1	.	h2ax_EM_EN_g6d3n10_DMR	24830301	24830450	1	.	150	.
chr1	.	h2ax_EM_EN_g6d3n10_DMR	24835851	24836050	1	.	200	.
chr1	.	h2ax_EM_EN_g6d3n10_DMR	24838951	24839050	1	.	100	.
chr1	.	h2ax_EM_EN_g6d3n10_DMR	24842051	24842350	1	.	300	.
chr1	.	h2ax_EM_EN_g6d3n10_DMR	24860951	24861300	1	.	350	.
chr1	.	h2ax_EM_EN_g6d3n10_DMR	24880501	24880800	1	.	300	.
chr1	.	h2ax_EM_EN_g6d3n10_DMR	24900901	24901250	1	.	350	.
chr1	.	h2ax_EM_EN_g6d3n10_DMR	24959551	24959650	1	.	100	.
chr1	.	h2ax_EM_EN_g6d3n10_DMR	25101951	25102050	1	.	100	.
chr1	.	h2ax_EM_EN_g6d3n10_DMR	25148251	25148450	1	.	200	.
chr1	.	h2ax_EM_EN_g6d3n10_DMR	25183951	25184050	1	.	100	.
chr1	.	h2ax_EM_EN_g6d3n10_DMR	25185301	25185400	1	.	100	.
chr1	.	h2ax_EM_EN_g6d3n10_DMR	25191301	25191750	1	.	450	.
chr1	.	h2ax_EM_EN_g6d3n10_DMR	25207551	25207800	1	.	250	.
chr1	.	h2ax_EM_EN_g6d3n10_DMR	25220901	25221050	1	.	150	.
chr1	.	h2ax_EM_EN_g6d3n10_DMR	25248901	25249200	1	.	300	.
chr1	.	h2ax_EM_EN_g6d3n10_DMR	25269851	25270300	1	.	450	.
chr1	.	h2ax_EM_EN_g6d3n10_DMR	25279401	25279500	1	.	100	.
chr1	.	h2ax_EM_EN_g6d3n10_DMR	25294801	25295200	1	.	400	.
chr1	.	h2ax_EM_EN_g6d3n10_DMR	25335851	25336150	1	.	300	.
chr1	.	h2ax_EM_EN_g6d3n10_DMR	25352701	25353300	1	.	600	.
chr1	.	h2ax_EM_EN_g6d3n10_DMR	25361601	25361950	1	.	350	.
chr1	.	h2ax_EM_EN_g6d3n10_DMR	25404251	25404550	1	.	300	.
chr1	.	h2ax_EM_EN_g6d3n10_DMR	25440051	25440300	1	.	250	.
chr1	.	h2ax_EM_EN_g6d3n10_DMR	25460201	25460400	1	.	200	.
chr1	.	h2ax_EM_EN_g6d3n10_DMR	25499801	25500000	1	.	200	.
chr1	.	h2ax_EM_EN_g6d3n10_DMR	25569101	25569200	1	.	100	.
chr1	.	h2ax_EM_EN_g6d3n10_DMR	25569801	25570000	1	.	200	.
chr1	.	h2ax_EM_EN_g6d3n10_DMR	25581101	25581250	1	.	150	.
chr1	.	h2ax_EM_EN_g6d3n10_DMR	25589901	25590150	1	.	250	.
chr1	.	h2ax_EM_EN_g6d3n10_DMR	25597701	25598250	1	.	550	.
chr1	.	h2ax_EM_EN_g6d3n10_DMR	25599001	25599300	1	.	300	.
chr1	.	h2ax_EM_EN_g6d3n10_DMR	25613551	25613700	1	.	150	.
chr1	.	h2ax_EM_EN_g6d3n10_DMR	25643601	25644650	1	.	1050	.
chr1	.	h2ax_EM_EN_g6d3n10_DMR	25727701	25727800	1	.	100	.
chr1	.	h2ax_EM_EN_g6d3n10_DMR	25732551	25732850	1	.	300	.
chr1	.	h2ax_EM_EN_g6d3n10_DMR	25754501	25755600	1	.	1100	.
chr1	.	h2ax_EM_EN_g6d3n10_DMR	25883151	25883300	1	.	150	.
chr1	.	h2ax_EM_EN_g6d3n10_DMR	25932101	25932250	1	.	150	.
chr1	.	h2ax_EM_EN_g6d3n10_DMR	25975451	25975750	1	.	300	.
chr1	.	h2ax_EM_EN_g6d3n10_DMR	25977301	25977400	1	.	100	.
chr1	.	h2ax_EM_EN_g6d3n10_DMR	26034601	26034800	1	.	200	.
chr1	.	h2ax_EM_EN_g6d3n10_DMR	26035351	26035950	1	.	600	.
chr1	.	h2ax_EM_EN_g6d3n10_DMR	26087701	26087850	1	.	150	.
chr1	.	h2ax_EM_EN_g6d3n10_DMR	26114751	26115000	1	.	250	.
chr1	.	h2ax_EM_EN_g6d3n10_DMR	26181151	26181350	1	.	200	.
chr1	.	h2ax_EM_EN_g6d3n10_DMR	26199851	26200150	1	.	300	.
chr1	.	h2ax_EM_EN_g6d3n10_DMR	26200501	26200700	1	.	200	.
chr1	.	h2ax_EM_EN_g6d3n10_DMR	26210901	26211000	1	.	100	.
chr1	.	h2ax_EM_EN_g6d3n10_DMR	26363501	26363650	1	.	150	.
chr1	.	h2ax_EM_EN_g6d3n10_DMR	26378151	26378400	1	.	250	.
chr1	.	h2ax_EM_EN_g6d3n10_DMR	26378801	26379600	1	.	800	.
chr1	.	h2ax_EM_EN_g6d3n10_DMR	26415001	26415200	1	.	200	.
chr1	.	h2ax_EM_EN_g6d3n10_DMR	26429501	26429600	1	.	100	.
chr1	.	h2ax_EM_EN_g6d3n10_DMR	26514351	26514500	1	.	150	.
chr1	.	h2ax_EM_EN_g6d3n10_DMR	26586651	26586800	1	.	150	.
chr1	.	h2ax_EM_EN_g6d3n10_DMR	26607701	26608050	1	.	350	.
chr1	.	h2ax_EM_EN_g6d3n10_DMR	26681501	26681700	1	.	200	.
chr1	.	h2ax_EM_EN_g6d3n10_DMR	26715951	26716050	1	.	100	.
chr1	.	h2ax_EM_EN_g6d3n10_DMR	26782901	26783400	1	.	500	.
chr1	.	h2ax_EM_EN_g6d3n10_DMR	26811401	26811500	1	.	100	.
chr1	.	h2ax_EM_EN_g6d3n10_DMR	26884901	26885200	1	.	300	.
chr1	.	h2ax_EM_EN_g6d3n10_DMR	26885701	26886050	1	.	350	.
chr1	.	h2ax_EM_EN_g6d3n10_DMR	26887201	26887400	1	.	200	.
chr1	.	h2ax_EM_EN_g6d3n10_DMR	26971951	26972450	1	.	500	.
chr1	.	h2ax_EM_EN_g6d3n10_DMR	26997601	26998050	1	.	450	.
chr1	.	h2ax_EM_EN_g6d3n10_DMR	27039251	27039700	1	.	450	.
chr1	.	h2ax_EM_EN_g6d3n10_DMR	27070801	27070950	1	.	150	.
chr1	.	h2ax_EM_EN_g6d3n10_DMR	27105451	27105700	1	.	250	.
chr1	.	h2ax_EM_EN_g6d3n10_DMR	27190401	27190500	1	.	100	.
chr1	.	h2ax_EM_EN_g6d3n10_DMR	27432351	27432500	1	.	150	.
chr1	.	h2ax_EM_EN_g6d3n10_DMR	27474351	27474550	1	.	200	.
chr1	.	h2ax_EM_EN_g6d3n10_DMR	27498501	27498600	1	.	100	.
chr1	.	h2ax_EM_EN_g6d3n10_DMR	27640251	27640550	1	.	300	.
chr1	.	h2ax_EM_EN_g6d3n10_DMR	27641151	27641250	1	.	100	.
chr1	.	h2ax_EM_EN_g6d3n10_DMR	27678901	27679100	1	.	200	.
chr1	.	h2ax_EM_EN_g6d3n10_DMR	27680801	27681150	1	.	350	.
chr1	.	h2ax_EM_EN_g6d3n10_DMR	27688501	27688600	1	.	100	.
chr1	.	h2ax_EM_EN_g6d3n10_DMR	27894051	27894200	1	.	150	.
chr1	.	h2ax_EM_EN_g6d3n10_DMR	27898301	27898400	1	.	100	.
chr1	.	h2ax_EM_EN_g6d3n10_DMR	28041501	28041750	1	.	250	.
chr1	.	h2ax_EM_EN_g6d3n10_DMR	28164801	28165500	1	.	700	.
chr1	.	h2ax_EM_EN_g6d3n10_DMR	28263001	28263100	1	.	100	.
chr1	.	h2ax_EM_EN_g6d3n10_DMR	28283801	28284200	1	.	400	.
chr1	.	h2ax_EM_EN_g6d3n10_DMR	28315751	28315850	1	.	100	.
chr1	.	h2ax_EM_EN_g6d3n10_DMR	28335601	28336100	1	.	500	.
chr1	.	h2ax_EM_EN_g6d3n10_DMR	28401451	28401900	1	.	450	.
chr1	.	h2ax_EM_EN_g6d3n10_DMR	28424551	28425300	1	.	750	.
chr1	.	h2ax_EM_EN_g6d3n10_DMR	28474401	28474700	1	.	300	.
chr1	.	h2ax_EM_EN_g6d3n10_DMR	28707901	28708550	1	.	650	.
chr1	.	h2ax_EM_EN_g6d3n10_DMR	28711951	28712150	1	.	200	.
chr1	.	h2ax_EM_EN_g6d3n10_DMR	28832201	28832300	1	.	100	.
chr1	.	h2ax_EM_EN_g6d3n10_DMR	28848001	28848200	1	.	200	.
chr1	.	h2ax_EM_EN_g6d3n10_DMR	28860901	28861000	1	.	100	.
chr1	.	h2ax_EM_EN_g6d3n10_DMR	28869501	28869850	1	.	350	.
chr1	.	h2ax_EM_EN_g6d3n10_DMR	28999001	28999450	1	.	450	.
chr1	.	h2ax_EM_EN_g6d3n10_DMR	29083451	29083900	1	.	450	.
chr1	.	h2ax_EM_EN_g6d3n10_DMR	29213301	29213600	1	.	300	.
chr1	.	h2ax_EM_EN_g6d3n10_DMR	29270701	29270850	1	.	150	.
chr1	.	h2ax_EM_EN_g6d3n10_DMR	29317751	29317850	1	.	100	.
chr1	.	h2ax_EM_EN_g6d3n10_DMR	29342001	29342100	1	.	100	.
chr1	.	h2ax_EM_EN_g6d3n10_DMR	29477251	29477800	1	.	550	.
chr1	.	h2ax_EM_EN_g6d3n10_DMR	29526251	29526400	1	.	150	.
chr1	.	h2ax_EM_EN_g6d3n10_DMR	29531901	29532000	1	.	100	.
chr1	.	h2ax_EM_EN_g6d3n10_DMR	29582701	29583400	1	.	700	.
chr1	.	h2ax_EM_EN_g6d3n10_DMR	29774051	29774250	1	.	200	.
chr1	.	h2ax_EM_EN_g6d3n10_DMR	29775701	29775800	1	.	100	.
chr1	.	h2ax_EM_EN_g6d3n10_DMR	29779251	29779400	1	.	150	.
chr1	.	h2ax_EM_EN_g6d3n10_DMR	29779751	29780150	1	.	400	.
chr1	.	h2ax_EM_EN_g6d3n10_DMR	29845951	29846200	1	.	250	.
chr1	.	h2ax_EM_EN_g6d3n10_DMR	29945051	29945200	1	.	150	.
chr1	.	h2ax_EM_EN_g6d3n10_DMR	29989301	29989500	1	.	200	.
chr1	.	h2ax_EM_EN_g6d3n10_DMR	30171101	30171500	1	.	400	.
chr1	.	h2ax_EM_EN_g6d3n10_DMR	30258251	30258450	1	.	200	.
chr2	.	h2ax_EM_EN_g6d3n10_DMR	14501	14650	1	.	150	.
chr2	.	h2ax_EM_EN_g6d3n10_DMR	30001	30150	1	.	150	.
chr2	.	h2ax_EM_EN_g6d3n10_DMR	46401	46750	1	.	350	.
chr2	.	h2ax_EM_EN_g6d3n10_DMR	72251	72550	1	.	300	.
chr2	.	h2ax_EM_EN_g6d3n10_DMR	98501	98650	1	.	150	.
chr2	.	h2ax_EM_EN_g6d3n10_DMR	99901	100000	1	.	100	.
chr2	.	h2ax_EM_EN_g6d3n10_DMR	127201	127850	1	.	650	.
chr2	.	h2ax_EM_EN_g6d3n10_DMR	130101	130300	1	.	200	.
chr2	.	h2ax_EM_EN_g6d3n10_DMR	131951	132050	1	.	100	.
chr2	.	h2ax_EM_EN_g6d3n10_DMR	152051	152200	1	.	150	.
chr2	.	h2ax_EM_EN_g6d3n10_DMR	153001	153300	1	.	300	.
chr2	.	h2ax_EM_EN_g6d3n10_DMR	161201	161400	1	.	200	.
chr2	.	h2ax_EM_EN_g6d3n10_DMR	171601	171700	1	.	100	.
chr2	.	h2ax_EM_EN_g6d3n10_DMR	176801	177000	1	.	200	.
chr2	.	h2ax_EM_EN_g6d3n10_DMR	184051	184300	1	.	250	.
chr2	.	h2ax_EM_EN_g6d3n10_DMR	202451	202850	1	.	400	.
chr2	.	h2ax_EM_EN_g6d3n10_DMR	203451	203550	1	.	100	.
chr2	.	h2ax_EM_EN_g6d3n10_DMR	204601	204800	1	.	200	.
chr2	.	h2ax_EM_EN_g6d3n10_DMR	205201	205500	1	.	300	.
chr2	.	h2ax_EM_EN_g6d3n10_DMR	210401	210800	1	.	400	.
chr2	.	h2ax_EM_EN_g6d3n10_DMR	216451	216550	1	.	100	.
chr2	.	h2ax_EM_EN_g6d3n10_DMR	238051	238150	1	.	100	.
chr2	.	h2ax_EM_EN_g6d3n10_DMR	241801	242000	1	.	200	.
chr2	.	h2ax_EM_EN_g6d3n10_DMR	252451	252650	1	.	200	.
chr2	.	h2ax_EM_EN_g6d3n10_DMR	254401	254500	1	.	100	.
chr2	.	h2ax_EM_EN_g6d3n10_DMR	266101	266400	1	.	300	.
chr2	.	h2ax_EM_EN_g6d3n10_DMR	268501	268650	1	.	150	.
chr2	.	h2ax_EM_EN_g6d3n10_DMR	275151	275400	1	.	250	.
chr2	.	h2ax_EM_EN_g6d3n10_DMR	275851	276000	1	.	150	.
chr2	.	h2ax_EM_EN_g6d3n10_DMR	276751	277100	1	.	350	.
chr2	.	h2ax_EM_EN_g6d3n10_DMR	287301	287900	1	.	600	.
chr2	.	h2ax_EM_EN_g6d3n10_DMR	291501	291700	1	.	200	.
chr2	.	h2ax_EM_EN_g6d3n10_DMR	303451	303550	1	.	100	.
chr2	.	h2ax_EM_EN_g6d3n10_DMR	305901	306000	1	.	100	.
chr2	.	h2ax_EM_EN_g6d3n10_DMR	315051	315150	1	.	100	.
chr2	.	h2ax_EM_EN_g6d3n10_DMR	324201	324350	1	.	150	.
chr2	.	h2ax_EM_EN_g6d3n10_DMR	350401	350550	1	.	150	.
chr2	.	h2ax_EM_EN_g6d3n10_DMR	351651	351750	1	.	100	.
chr2	.	h2ax_EM_EN_g6d3n10_DMR	362601	362700	1	.	100	.
chr2	.	h2ax_EM_EN_g6d3n10_DMR	363101	363650	1	.	550	.
chr2	.	h2ax_EM_EN_g6d3n10_DMR	368351	368550	1	.	200	.
chr2	.	h2ax_EM_EN_g6d3n10_DMR	371901	372000	1	.	100	.
chr2	.	h2ax_EM_EN_g6d3n10_DMR	379401	379500	1	.	100	.
chr2	.	h2ax_EM_EN_g6d3n10_DMR	384651	384750	1	.	100	.
chr2	.	h2ax_EM_EN_g6d3n10_DMR	390951	391300	1	.	350	.
chr2	.	h2ax_EM_EN_g6d3n10_DMR	394551	394900	1	.	350	.
chr2	.	h2ax_EM_EN_g6d3n10_DMR	400001	400300	1	.	300	.
chr2	.	h2ax_EM_EN_g6d3n10_DMR	402901	403000	1	.	100	.
chr2	.	h2ax_EM_EN_g6d3n10_DMR	438651	438800	1	.	150	.
chr2	.	h2ax_EM_EN_g6d3n10_DMR	440451	440600	1	.	150	.
chr2	.	h2ax_EM_EN_g6d3n10_DMR	448401	448550	1	.	150	.
chr2	.	h2ax_EM_EN_g6d3n10_DMR	456051	456250	1	.	200	.
chr2	.	h2ax_EM_EN_g6d3n10_DMR	465951	466100	1	.	150	.
chr2	.	h2ax_EM_EN_g6d3n10_DMR	472251	472550	1	.	300	.
chr2	.	h2ax_EM_EN_g6d3n10_DMR	473801	474000	1	.	200	.
chr2	.	h2ax_EM_EN_g6d3n10_DMR	486051	486200	1	.	150	.
chr2	.	h2ax_EM_EN_g6d3n10_DMR	492401	492550	1	.	150	.
chr2	.	h2ax_EM_EN_g6d3n10_DMR	516551	516800	1	.	250	.
chr2	.	h2ax_EM_EN_g6d3n10_DMR	525751	525900	1	.	150	.
chr2	.	h2ax_EM_EN_g6d3n10_DMR	526451	526800	1	.	350	.
chr2	.	h2ax_EM_EN_g6d3n10_DMR	560151	560500	1	.	350	.
chr2	.	h2ax_EM_EN_g6d3n10_DMR	572001	572800	1	.	800	.
chr2	.	h2ax_EM_EN_g6d3n10_DMR	583051	583250	1	.	200	.
chr2	.	h2ax_EM_EN_g6d3n10_DMR	588451	588750	1	.	300	.
chr2	.	h2ax_EM_EN_g6d3n10_DMR	601701	601900	1	.	200	.
chr2	.	h2ax_EM_EN_g6d3n10_DMR	602351	603400	1	.	1050	.
chr2	.	h2ax_EM_EN_g6d3n10_DMR	623801	624200	1	.	400	.
chr2	.	h2ax_EM_EN_g6d3n10_DMR	637051	637400	1	.	350	.
chr2	.	h2ax_EM_EN_g6d3n10_DMR	639351	639450	1	.	100	.
chr2	.	h2ax_EM_EN_g6d3n10_DMR	639801	640300	1	.	500	.
chr2	.	h2ax_EM_EN_g6d3n10_DMR	655501	655900	1	.	400	.
chr2	.	h2ax_EM_EN_g6d3n10_DMR	659451	659750	1	.	300	.
chr2	.	h2ax_EM_EN_g6d3n10_DMR	667301	668050	1	.	750	.
chr2	.	h2ax_EM_EN_g6d3n10_DMR	678501	678650	1	.	150	.
chr2	.	h2ax_EM_EN_g6d3n10_DMR	686701	687500	1	.	800	.
chr2	.	h2ax_EM_EN_g6d3n10_DMR	704001	704400	1	.	400	.
chr2	.	h2ax_EM_EN_g6d3n10_DMR	715301	716050	1	.	750	.
chr2	.	h2ax_EM_EN_g6d3n10_DMR	721301	721600	1	.	300	.
chr2	.	h2ax_EM_EN_g6d3n10_DMR	736701	736800	1	.	100	.
chr2	.	h2ax_EM_EN_g6d3n10_DMR	741801	742250	1	.	450	.
chr2	.	h2ax_EM_EN_g6d3n10_DMR	754351	754500	1	.	150	.
chr2	.	h2ax_EM_EN_g6d3n10_DMR	755051	755300	1	.	250	.
chr2	.	h2ax_EM_EN_g6d3n10_DMR	755651	755850	1	.	200	.
chr2	.	h2ax_EM_EN_g6d3n10_DMR	762401	762650	1	.	250	.
chr2	.	h2ax_EM_EN_g6d3n10_DMR	768201	768400	1	.	200	.
chr2	.	h2ax_EM_EN_g6d3n10_DMR	786851	787200	1	.	350	.
chr2	.	h2ax_EM_EN_g6d3n10_DMR	793351	793800	1	.	450	.
chr2	.	h2ax_EM_EN_g6d3n10_DMR	811501	811650	1	.	150	.
chr2	.	h2ax_EM_EN_g6d3n10_DMR	825551	826000	1	.	450	.
chr2	.	h2ax_EM_EN_g6d3n10_DMR	865501	865700	1	.	200	.
chr2	.	h2ax_EM_EN_g6d3n10_DMR	872201	872400	1	.	200	.
chr2	.	h2ax_EM_EN_g6d3n10_DMR	873101	873200	1	.	100	.
chr2	.	h2ax_EM_EN_g6d3n10_DMR	878151	878600	1	.	450	.
chr2	.	h2ax_EM_EN_g6d3n10_DMR	886351	886450	1	.	100	.
chr2	.	h2ax_EM_EN_g6d3n10_DMR	888151	888400	1	.	250	.
chr2	.	h2ax_EM_EN_g6d3n10_DMR	894551	894850	1	.	300	.
chr2	.	h2ax_EM_EN_g6d3n10_DMR	895601	896250	1	.	650	.
chr2	.	h2ax_EM_EN_g6d3n10_DMR	898001	898150	1	.	150	.
chr2	.	h2ax_EM_EN_g6d3n10_DMR	899151	899400	1	.	250	.
chr2	.	h2ax_EM_EN_g6d3n10_DMR	904651	905650	1	.	1000	.
chr2	.	h2ax_EM_EN_g6d3n10_DMR	914401	914850	1	.	450	.
chr2	.	h2ax_EM_EN_g6d3n10_DMR	919501	919700	1	.	200	.
chr2	.	h2ax_EM_EN_g6d3n10_DMR	924101	924200	1	.	100	.
chr2	.	h2ax_EM_EN_g6d3n10_DMR	925051	925600	1	.	550	.
chr2	.	h2ax_EM_EN_g6d3n10_DMR	930501	931000	1	.	500	.
chr2	.	h2ax_EM_EN_g6d3n10_DMR	980251	980350	1	.	100	.
chr2	.	h2ax_EM_EN_g6d3n10_DMR	987351	987850	1	.	500	.
chr2	.	h2ax_EM_EN_g6d3n10_DMR	990851	991650	1	.	800	.
chr2	.	h2ax_EM_EN_g6d3n10_DMR	998601	999050	1	.	450	.
chr2	.	h2ax_EM_EN_g6d3n10_DMR	1002251	1002600	1	.	350	.
chr2	.	h2ax_EM_EN_g6d3n10_DMR	1017601	1017800	1	.	200	.
chr2	.	h2ax_EM_EN_g6d3n10_DMR	1021451	1021550	1	.	100	.
chr2	.	h2ax_EM_EN_g6d3n10_DMR	1026251	1026500	1	.	250	.
chr2	.	h2ax_EM_EN_g6d3n10_DMR	1027501	1027850	1	.	350	.
chr2	.	h2ax_EM_EN_g6d3n10_DMR	1065701	1066000	1	.	300	.
chr2	.	h2ax_EM_EN_g6d3n10_DMR	1074951	1075350	1	.	400	.
chr2	.	h2ax_EM_EN_g6d3n10_DMR	1075851	1076100	1	.	250	.
chr2	.	h2ax_EM_EN_g6d3n10_DMR	1078851	1078950	1	.	100	.
chr2	.	h2ax_EM_EN_g6d3n10_DMR	1087701	1087850	1	.	150	.
chr2	.	h2ax_EM_EN_g6d3n10_DMR	1088751	1088850	1	.	100	.
chr2	.	h2ax_EM_EN_g6d3n10_DMR	1089201	1089700	1	.	500	.
chr2	.	h2ax_EM_EN_g6d3n10_DMR	1092201	1092300	1	.	100	.
chr2	.	h2ax_EM_EN_g6d3n10_DMR	1092951	1093150	1	.	200	.
chr2	.	h2ax_EM_EN_g6d3n10_DMR	1107201	1107300	1	.	100	.
chr2	.	h2ax_EM_EN_g6d3n10_DMR	1107851	1108550	1	.	700	.
chr2	.	h2ax_EM_EN_g6d3n10_DMR	1111451	1111700	1	.	250	.
chr2	.	h2ax_EM_EN_g6d3n10_DMR	1118351	1118600	1	.	250	.
chr2	.	h2ax_EM_EN_g6d3n10_DMR	1123801	1124000	1	.	200	.
chr2	.	h2ax_EM_EN_g6d3n10_DMR	1125651	1125800	1	.	150	.
chr2	.	h2ax_EM_EN_g6d3n10_DMR	1127151	1127250	1	.	100	.
chr2	.	h2ax_EM_EN_g6d3n10_DMR	1134201	1134300	1	.	100	.
chr2	.	h2ax_EM_EN_g6d3n10_DMR	1155851	1156000	1	.	150	.
chr2	.	h2ax_EM_EN_g6d3n10_DMR	1167451	1168500	1	.	1050	.
chr2	.	h2ax_EM_EN_g6d3n10_DMR	1172701	1172800	1	.	100	.
chr2	.	h2ax_EM_EN_g6d3n10_DMR	1177601	1177700	1	.	100	.
chr2	.	h2ax_EM_EN_g6d3n10_DMR	1178401	1179350	1	.	950	.
chr2	.	h2ax_EM_EN_g6d3n10_DMR	1189901	1190350	1	.	450	.
chr2	.	h2ax_EM_EN_g6d3n10_DMR	1190851	1191050	1	.	200	.
chr2	.	h2ax_EM_EN_g6d3n10_DMR	1194251	1194450	1	.	200	.
chr2	.	h2ax_EM_EN_g6d3n10_DMR	1198401	1198650	1	.	250	.
chr2	.	h2ax_EM_EN_g6d3n10_DMR	1199001	1199550	1	.	550	.
chr2	.	h2ax_EM_EN_g6d3n10_DMR	1200151	1201200	1	.	1050	.
chr2	.	h2ax_EM_EN_g6d3n10_DMR	1201601	1201850	1	.	250	.
chr2	.	h2ax_EM_EN_g6d3n10_DMR	1202551	1203250	1	.	700	.
chr2	.	h2ax_EM_EN_g6d3n10_DMR	1203751	1203850	1	.	100	.
chr2	.	h2ax_EM_EN_g6d3n10_DMR	1204351	1204850	1	.	500	.
chr2	.	h2ax_EM_EN_g6d3n10_DMR	1205601	1206200	1	.	600	.
chr2	.	h2ax_EM_EN_g6d3n10_DMR	1206551	1206900	1	.	350	.
chr2	.	h2ax_EM_EN_g6d3n10_DMR	1208851	1209050	1	.	200	.
chr2	.	h2ax_EM_EN_g6d3n10_DMR	1210551	1211450	1	.	900	.
chr2	.	h2ax_EM_EN_g6d3n10_DMR	1211901	1212000	1	.	100	.
chr2	.	h2ax_EM_EN_g6d3n10_DMR	1213251	1213700	1	.	450	.
chr2	.	h2ax_EM_EN_g6d3n10_DMR	1214801	1215300	1	.	500	.
chr2	.	h2ax_EM_EN_g6d3n10_DMR	1216051	1216550	1	.	500	.
chr2	.	h2ax_EM_EN_g6d3n10_DMR	1218201	1218300	1	.	100	.
chr2	.	h2ax_EM_EN_g6d3n10_DMR	1218701	1218950	1	.	250	.
chr2	.	h2ax_EM_EN_g6d3n10_DMR	1219651	1219800	1	.	150	.
chr2	.	h2ax_EM_EN_g6d3n10_DMR	1220151	1220500	1	.	350	.
chr2	.	h2ax_EM_EN_g6d3n10_DMR	1221001	1221550	1	.	550	.
chr2	.	h2ax_EM_EN_g6d3n10_DMR	1222251	1223400	1	.	1150	.
chr2	.	h2ax_EM_EN_g6d3n10_DMR	1224201	1225000	1	.	800	.
chr2	.	h2ax_EM_EN_g6d3n10_DMR	1233101	1233200	1	.	100	.
chr2	.	h2ax_EM_EN_g6d3n10_DMR	1234101	1234900	1	.	800	.
chr2	.	h2ax_EM_EN_g6d3n10_DMR	1237051	1237250	1	.	200	.
chr2	.	h2ax_EM_EN_g6d3n10_DMR	1238751	1239200	1	.	450	.
chr2	.	h2ax_EM_EN_g6d3n10_DMR	1240551	1241100	1	.	550	.
chr2	.	h2ax_EM_EN_g6d3n10_DMR	1243401	1243600	1	.	200	.
chr2	.	h2ax_EM_EN_g6d3n10_DMR	1245151	1245250	1	.	100	.
chr2	.	h2ax_EM_EN_g6d3n10_DMR	1246201	1246800	1	.	600	.
chr2	.	h2ax_EM_EN_g6d3n10_DMR	1247551	1247900	1	.	350	.
chr2	.	h2ax_EM_EN_g6d3n10_DMR	1251751	1251850	1	.	100	.
chr2	.	h2ax_EM_EN_g6d3n10_DMR	1260401	1260500	1	.	100	.
chr2	.	h2ax_EM_EN_g6d3n10_DMR	1263801	1264100	1	.	300	.
chr2	.	h2ax_EM_EN_g6d3n10_DMR	1264851	1265000	1	.	150	.
chr2	.	h2ax_EM_EN_g6d3n10_DMR	1268351	1268600	1	.	250	.
chr2	.	h2ax_EM_EN_g6d3n10_DMR	1270951	1271400	1	.	450	.
chr2	.	h2ax_EM_EN_g6d3n10_DMR	1276051	1276300	1	.	250	.
chr2	.	h2ax_EM_EN_g6d3n10_DMR	1286451	1287850	1	.	1400	.
chr2	.	h2ax_EM_EN_g6d3n10_DMR	1292601	1293350	1	.	750	.
chr2	.	h2ax_EM_EN_g6d3n10_DMR	1294301	1294550	1	.	250	.
chr2	.	h2ax_EM_EN_g6d3n10_DMR	1295201	1295700	1	.	500	.
chr2	.	h2ax_EM_EN_g6d3n10_DMR	1296651	1297900	1	.	1250	.
chr2	.	h2ax_EM_EN_g6d3n10_DMR	1301701	1301800	1	.	100	.
chr2	.	h2ax_EM_EN_g6d3n10_DMR	1304001	1304750	1	.	750	.
chr2	.	h2ax_EM_EN_g6d3n10_DMR	1305301	1305700	1	.	400	.
chr2	.	h2ax_EM_EN_g6d3n10_DMR	1306501	1307150	1	.	650	.
chr2	.	h2ax_EM_EN_g6d3n10_DMR	1308551	1309500	1	.	950	.
chr2	.	h2ax_EM_EN_g6d3n10_DMR	1310751	1311050	1	.	300	.
chr2	.	h2ax_EM_EN_g6d3n10_DMR	1311551	1312250	1	.	700	.
chr2	.	h2ax_EM_EN_g6d3n10_DMR	1314251	1314450	1	.	200	.
chr2	.	h2ax_EM_EN_g6d3n10_DMR	1318451	1318650	1	.	200	.
chr2	.	h2ax_EM_EN_g6d3n10_DMR	1321701	1322000	1	.	300	.
chr2	.	h2ax_EM_EN_g6d3n10_DMR	1341351	1341600	1	.	250	.
chr2	.	h2ax_EM_EN_g6d3n10_DMR	1343201	1343400	1	.	200	.
chr2	.	h2ax_EM_EN_g6d3n10_DMR	1344851	1345200	1	.	350	.
chr2	.	h2ax_EM_EN_g6d3n10_DMR	1345951	1346450	1	.	500	.
chr2	.	h2ax_EM_EN_g6d3n10_DMR	1360951	1361300	1	.	350	.
chr2	.	h2ax_EM_EN_g6d3n10_DMR	1368251	1368550	1	.	300	.
chr2	.	h2ax_EM_EN_g6d3n10_DMR	1370551	1370650	1	.	100	.
chr2	.	h2ax_EM_EN_g6d3n10_DMR	1372951	1373300	1	.	350	.
chr2	.	h2ax_EM_EN_g6d3n10_DMR	1380401	1380750	1	.	350	.
chr2	.	h2ax_EM_EN_g6d3n10_DMR	1383551	1384100	1	.	550	.
chr2	.	h2ax_EM_EN_g6d3n10_DMR	1394301	1394400	1	.	100	.
chr2	.	h2ax_EM_EN_g6d3n10_DMR	1404301	1404600	1	.	300	.
chr2	.	h2ax_EM_EN_g6d3n10_DMR	1408401	1408700	1	.	300	.
chr2	.	h2ax_EM_EN_g6d3n10_DMR	1409401	1410150	1	.	750	.
chr2	.	h2ax_EM_EN_g6d3n10_DMR	1410551	1410800	1	.	250	.
chr2	.	h2ax_EM_EN_g6d3n10_DMR	1412501	1412800	1	.	300	.
chr2	.	h2ax_EM_EN_g6d3n10_DMR	1413901	1414300	1	.	400	.
chr2	.	h2ax_EM_EN_g6d3n10_DMR	1422551	1423350	1	.	800	.
chr2	.	h2ax_EM_EN_g6d3n10_DMR	1429201	1429300	1	.	100	.
chr2	.	h2ax_EM_EN_g6d3n10_DMR	1433851	1434000	1	.	150	.
chr2	.	h2ax_EM_EN_g6d3n10_DMR	1438251	1438750	1	.	500	.
chr2	.	h2ax_EM_EN_g6d3n10_DMR	1444151	1444550	1	.	400	.
chr2	.	h2ax_EM_EN_g6d3n10_DMR	1456451	1456800	1	.	350	.
chr2	.	h2ax_EM_EN_g6d3n10_DMR	1458501	1459250	1	.	750	.
chr2	.	h2ax_EM_EN_g6d3n10_DMR	1461151	1461500	1	.	350	.
chr2	.	h2ax_EM_EN_g6d3n10_DMR	1464651	1465000	1	.	350	.
chr2	.	h2ax_EM_EN_g6d3n10_DMR	1466001	1466500	1	.	500	.
chr2	.	h2ax_EM_EN_g6d3n10_DMR	1468701	1468900	1	.	200	.
chr2	.	h2ax_EM_EN_g6d3n10_DMR	1472951	1473150	1	.	200	.
chr2	.	h2ax_EM_EN_g6d3n10_DMR	1483901	1484050	1	.	150	.
chr2	.	h2ax_EM_EN_g6d3n10_DMR	1484601	1485350	1	.	750	.
chr2	.	h2ax_EM_EN_g6d3n10_DMR	1500201	1500550	1	.	350	.
chr2	.	h2ax_EM_EN_g6d3n10_DMR	1500951	1501150	1	.	200	.
chr2	.	h2ax_EM_EN_g6d3n10_DMR	1505351	1505500	1	.	150	.
chr2	.	h2ax_EM_EN_g6d3n10_DMR	1509101	1509550	1	.	450	.
chr2	.	h2ax_EM_EN_g6d3n10_DMR	1521751	1521900	1	.	150	.
chr2	.	h2ax_EM_EN_g6d3n10_DMR	1522901	1523050	1	.	150	.
chr2	.	h2ax_EM_EN_g6d3n10_DMR	1524151	1524350	1	.	200	.
chr2	.	h2ax_EM_EN_g6d3n10_DMR	1530501	1530700	1	.	200	.
chr2	.	h2ax_EM_EN_g6d3n10_DMR	1536251	1536750	1	.	500	.
chr2	.	h2ax_EM_EN_g6d3n10_DMR	1538001	1538150	1	.	150	.
chr2	.	h2ax_EM_EN_g6d3n10_DMR	1546651	1546850	1	.	200	.
chr2	.	h2ax_EM_EN_g6d3n10_DMR	1548351	1548950	1	.	600	.
chr2	.	h2ax_EM_EN_g6d3n10_DMR	1549451	1549600	1	.	150	.
chr2	.	h2ax_EM_EN_g6d3n10_DMR	1551951	1552550	1	.	600	.
chr2	.	h2ax_EM_EN_g6d3n10_DMR	1562601	1562900	1	.	300	.
chr2	.	h2ax_EM_EN_g6d3n10_DMR	1567851	1567950	1	.	100	.
chr2	.	h2ax_EM_EN_g6d3n10_DMR	1572551	1572850	1	.	300	.
chr2	.	h2ax_EM_EN_g6d3n10_DMR	1579301	1579550	1	.	250	.
chr2	.	h2ax_EM_EN_g6d3n10_DMR	1580551	1580900	1	.	350	.
chr2	.	h2ax_EM_EN_g6d3n10_DMR	1584851	1585250	1	.	400	.
chr2	.	h2ax_EM_EN_g6d3n10_DMR	1586201	1586350	1	.	150	.
chr2	.	h2ax_EM_EN_g6d3n10_DMR	1586751	1587600	1	.	850	.
chr2	.	h2ax_EM_EN_g6d3n10_DMR	1594001	1594150	1	.	150	.
chr2	.	h2ax_EM_EN_g6d3n10_DMR	1597451	1597550	1	.	100	.
chr2	.	h2ax_EM_EN_g6d3n10_DMR	1601201	1601750	1	.	550	.
chr2	.	h2ax_EM_EN_g6d3n10_DMR	1602201	1602500	1	.	300	.
chr2	.	h2ax_EM_EN_g6d3n10_DMR	1609401	1609750	1	.	350	.
chr2	.	h2ax_EM_EN_g6d3n10_DMR	1613351	1613900	1	.	550	.
chr2	.	h2ax_EM_EN_g6d3n10_DMR	1614801	1615350	1	.	550	.
chr2	.	h2ax_EM_EN_g6d3n10_DMR	1616701	1616950	1	.	250	.
chr2	.	h2ax_EM_EN_g6d3n10_DMR	1617901	1618300	1	.	400	.
chr2	.	h2ax_EM_EN_g6d3n10_DMR	1651801	1652100	1	.	300	.
chr2	.	h2ax_EM_EN_g6d3n10_DMR	1652751	1652900	1	.	150	.
chr2	.	h2ax_EM_EN_g6d3n10_DMR	1653451	1653750	1	.	300	.
chr2	.	h2ax_EM_EN_g6d3n10_DMR	1670901	1671100	1	.	200	.
chr2	.	h2ax_EM_EN_g6d3n10_DMR	1672401	1672650	1	.	250	.
chr2	.	h2ax_EM_EN_g6d3n10_DMR	1673701	1673800	1	.	100	.
chr2	.	h2ax_EM_EN_g6d3n10_DMR	1676201	1676450	1	.	250	.
chr2	.	h2ax_EM_EN_g6d3n10_DMR	1678951	1679050	1	.	100	.
chr2	.	h2ax_EM_EN_g6d3n10_DMR	1681201	1681450	1	.	250	.
chr2	.	h2ax_EM_EN_g6d3n10_DMR	1684901	1685800	1	.	900	.
chr2	.	h2ax_EM_EN_g6d3n10_DMR	1691551	1691700	1	.	150	.
chr2	.	h2ax_EM_EN_g6d3n10_DMR	1692201	1692300	1	.	100	.
chr2	.	h2ax_EM_EN_g6d3n10_DMR	1709201	1709850	1	.	650	.
chr2	.	h2ax_EM_EN_g6d3n10_DMR	1710801	1711050	1	.	250	.
chr2	.	h2ax_EM_EN_g6d3n10_DMR	1716101	1716500	1	.	400	.
chr2	.	h2ax_EM_EN_g6d3n10_DMR	1717001	1717150	1	.	150	.
chr2	.	h2ax_EM_EN_g6d3n10_DMR	1729651	1730000	1	.	350	.
chr2	.	h2ax_EM_EN_g6d3n10_DMR	1734701	1735650	1	.	950	.
chr2	.	h2ax_EM_EN_g6d3n10_DMR	1745451	1745800	1	.	350	.
chr2	.	h2ax_EM_EN_g6d3n10_DMR	1747851	1747950	1	.	100	.
chr2	.	h2ax_EM_EN_g6d3n10_DMR	1767651	1767950	1	.	300	.
chr2	.	h2ax_EM_EN_g6d3n10_DMR	1768951	1769400	1	.	450	.
chr2	.	h2ax_EM_EN_g6d3n10_DMR	1775251	1776100	1	.	850	.
chr2	.	h2ax_EM_EN_g6d3n10_DMR	1776651	1776850	1	.	200	.
chr2	.	h2ax_EM_EN_g6d3n10_DMR	1796001	1796200	1	.	200	.
chr2	.	h2ax_EM_EN_g6d3n10_DMR	1797151	1797400	1	.	250	.
chr2	.	h2ax_EM_EN_g6d3n10_DMR	1815201	1815300	1	.	100	.
chr2	.	h2ax_EM_EN_g6d3n10_DMR	1815651	1815750	1	.	100	.
chr2	.	h2ax_EM_EN_g6d3n10_DMR	1820601	1821650	1	.	1050	.
chr2	.	h2ax_EM_EN_g6d3n10_DMR	1824851	1825000	1	.	150	.
chr2	.	h2ax_EM_EN_g6d3n10_DMR	1835551	1835650	1	.	100	.
chr2	.	h2ax_EM_EN_g6d3n10_DMR	1840201	1840550	1	.	350	.
chr2	.	h2ax_EM_EN_g6d3n10_DMR	1856601	1857100	1	.	500	.
chr2	.	h2ax_EM_EN_g6d3n10_DMR	1862451	1862650	1	.	200	.
chr2	.	h2ax_EM_EN_g6d3n10_DMR	1863101	1864000	1	.	900	.
chr2	.	h2ax_EM_EN_g6d3n10_DMR	1865251	1866000	1	.	750	.
chr2	.	h2ax_EM_EN_g6d3n10_DMR	1869001	1869300	1	.	300	.
chr2	.	h2ax_EM_EN_g6d3n10_DMR	1878401	1879200	1	.	800	.
chr2	.	h2ax_EM_EN_g6d3n10_DMR	1882901	1883300	1	.	400	.
chr2	.	h2ax_EM_EN_g6d3n10_DMR	1887451	1887600	1	.	150	.
chr2	.	h2ax_EM_EN_g6d3n10_DMR	1897751	1897850	1	.	100	.
chr2	.	h2ax_EM_EN_g6d3n10_DMR	1904651	1904900	1	.	250	.
chr2	.	h2ax_EM_EN_g6d3n10_DMR	1912451	1912550	1	.	100	.
chr2	.	h2ax_EM_EN_g6d3n10_DMR	1926801	1926900	1	.	100	.
chr2	.	h2ax_EM_EN_g6d3n10_DMR	1928951	1929200	1	.	250	.
chr2	.	h2ax_EM_EN_g6d3n10_DMR	1937701	1937850	1	.	150	.
chr2	.	h2ax_EM_EN_g6d3n10_DMR	1939801	1939950	1	.	150	.
chr2	.	h2ax_EM_EN_g6d3n10_DMR	1943751	1943900	1	.	150	.
chr2	.	h2ax_EM_EN_g6d3n10_DMR	1945801	1945900	1	.	100	.
chr2	.	h2ax_EM_EN_g6d3n10_DMR	1946351	1946500	1	.	150	.
chr2	.	h2ax_EM_EN_g6d3n10_DMR	1949101	1949450	1	.	350	.
chr2	.	h2ax_EM_EN_g6d3n10_DMR	1953451	1953650	1	.	200	.
chr2	.	h2ax_EM_EN_g6d3n10_DMR	1954951	1955350	1	.	400	.
chr2	.	h2ax_EM_EN_g6d3n10_DMR	1956101	1956300	1	.	200	.
chr2	.	h2ax_EM_EN_g6d3n10_DMR	1962051	1962200	1	.	150	.
chr2	.	h2ax_EM_EN_g6d3n10_DMR	1963801	1964300	1	.	500	.
chr2	.	h2ax_EM_EN_g6d3n10_DMR	1965301	1966000	1	.	700	.
chr2	.	h2ax_EM_EN_g6d3n10_DMR	1979001	1979550	1	.	550	.
chr2	.	h2ax_EM_EN_g6d3n10_DMR	1980301	1980400	1	.	100	.
chr2	.	h2ax_EM_EN_g6d3n10_DMR	1981401	1981750	1	.	350	.
chr2	.	h2ax_EM_EN_g6d3n10_DMR	1982701	1982950	1	.	250	.
chr2	.	h2ax_EM_EN_g6d3n10_DMR	1988151	1988250	1	.	100	.
chr2	.	h2ax_EM_EN_g6d3n10_DMR	2002601	2002700	1	.	100	.
chr2	.	h2ax_EM_EN_g6d3n10_DMR	2003501	2004000	1	.	500	.
chr2	.	h2ax_EM_EN_g6d3n10_DMR	2009551	2010600	1	.	1050	.
chr2	.	h2ax_EM_EN_g6d3n10_DMR	2014901	2015000	1	.	100	.
chr2	.	h2ax_EM_EN_g6d3n10_DMR	2018351	2018450	1	.	100	.
chr2	.	h2ax_EM_EN_g6d3n10_DMR	2019151	2019250	1	.	100	.
chr2	.	h2ax_EM_EN_g6d3n10_DMR	2019701	2020250	1	.	550	.
chr2	.	h2ax_EM_EN_g6d3n10_DMR	2020851	2021150	1	.	300	.
chr2	.	h2ax_EM_EN_g6d3n10_DMR	2022451	2022800	1	.	350	.
chr2	.	h2ax_EM_EN_g6d3n10_DMR	2024751	2024850	1	.	100	.
chr2	.	h2ax_EM_EN_g6d3n10_DMR	2034251	2034350	1	.	100	.
chr2	.	h2ax_EM_EN_g6d3n10_DMR	2048951	2049350	1	.	400	.
chr2	.	h2ax_EM_EN_g6d3n10_DMR	2053951	2054050	1	.	100	.
chr2	.	h2ax_EM_EN_g6d3n10_DMR	2058001	2058100	1	.	100	.
chr2	.	h2ax_EM_EN_g6d3n10_DMR	2059751	2060200	1	.	450	.
chr2	.	h2ax_EM_EN_g6d3n10_DMR	2060601	2060950	1	.	350	.
chr2	.	h2ax_EM_EN_g6d3n10_DMR	2061401	2062900	1	.	1500	.
chr2	.	h2ax_EM_EN_g6d3n10_DMR	2065951	2066800	1	.	850	.
chr2	.	h2ax_EM_EN_g6d3n10_DMR	2071201	2071650	1	.	450	.
chr2	.	h2ax_EM_EN_g6d3n10_DMR	2074251	2074400	1	.	150	.
chr2	.	h2ax_EM_EN_g6d3n10_DMR	2082151	2082400	1	.	250	.
chr2	.	h2ax_EM_EN_g6d3n10_DMR	2085951	2086450	1	.	500	.
chr2	.	h2ax_EM_EN_g6d3n10_DMR	2086851	2087050	1	.	200	.
chr2	.	h2ax_EM_EN_g6d3n10_DMR	2088901	2089700	1	.	800	.
chr2	.	h2ax_EM_EN_g6d3n10_DMR	2090051	2090300	1	.	250	.
chr2	.	h2ax_EM_EN_g6d3n10_DMR	2090801	2090900	1	.	100	.
chr2	.	h2ax_EM_EN_g6d3n10_DMR	2092951	2093600	1	.	650	.
chr2	.	h2ax_EM_EN_g6d3n10_DMR	2097551	2097900	1	.	350	.
chr2	.	h2ax_EM_EN_g6d3n10_DMR	2098401	2098950	1	.	550	.
chr2	.	h2ax_EM_EN_g6d3n10_DMR	2099551	2099750	1	.	200	.
chr2	.	h2ax_EM_EN_g6d3n10_DMR	2107251	2107800	1	.	550	.
chr2	.	h2ax_EM_EN_g6d3n10_DMR	2117201	2117300	1	.	100	.
chr2	.	h2ax_EM_EN_g6d3n10_DMR	2129401	2129700	1	.	300	.
chr2	.	h2ax_EM_EN_g6d3n10_DMR	2130601	2130700	1	.	100	.
chr2	.	h2ax_EM_EN_g6d3n10_DMR	2133401	2133600	1	.	200	.
chr2	.	h2ax_EM_EN_g6d3n10_DMR	2138451	2138650	1	.	200	.
chr2	.	h2ax_EM_EN_g6d3n10_DMR	2139951	2140250	1	.	300	.
chr2	.	h2ax_EM_EN_g6d3n10_DMR	2150101	2150200	1	.	100	.
chr2	.	h2ax_EM_EN_g6d3n10_DMR	2152051	2152500	1	.	450	.
chr2	.	h2ax_EM_EN_g6d3n10_DMR	2153351	2153750	1	.	400	.
chr2	.	h2ax_EM_EN_g6d3n10_DMR	2155201	2155400	1	.	200	.
chr2	.	h2ax_EM_EN_g6d3n10_DMR	2157151	2157600	1	.	450	.
chr2	.	h2ax_EM_EN_g6d3n10_DMR	2157951	2158050	1	.	100	.
chr2	.	h2ax_EM_EN_g6d3n10_DMR	2158801	2159150	1	.	350	.
chr2	.	h2ax_EM_EN_g6d3n10_DMR	2159551	2160450	1	.	900	.
chr2	.	h2ax_EM_EN_g6d3n10_DMR	2161201	2161600	1	.	400	.
chr2	.	h2ax_EM_EN_g6d3n10_DMR	2163451	2164000	1	.	550	.
chr2	.	h2ax_EM_EN_g6d3n10_DMR	2174251	2174700	1	.	450	.
chr2	.	h2ax_EM_EN_g6d3n10_DMR	2176301	2176400	1	.	100	.
chr2	.	h2ax_EM_EN_g6d3n10_DMR	2176851	2177200	1	.	350	.
chr2	.	h2ax_EM_EN_g6d3n10_DMR	2178201	2178700	1	.	500	.
chr2	.	h2ax_EM_EN_g6d3n10_DMR	2185551	2186050	1	.	500	.
chr2	.	h2ax_EM_EN_g6d3n10_DMR	2193201	2193650	1	.	450	.
chr2	.	h2ax_EM_EN_g6d3n10_DMR	2196901	2197900	1	.	1000	.
chr2	.	h2ax_EM_EN_g6d3n10_DMR	2210201	2211500	1	.	1300	.
chr2	.	h2ax_EM_EN_g6d3n10_DMR	2211901	2212050	1	.	150	.
chr2	.	h2ax_EM_EN_g6d3n10_DMR	2212851	2213300	1	.	450	.
chr2	.	h2ax_EM_EN_g6d3n10_DMR	2217351	2217750	1	.	400	.
chr2	.	h2ax_EM_EN_g6d3n10_DMR	2218351	2218700	1	.	350	.
chr2	.	h2ax_EM_EN_g6d3n10_DMR	2219251	2219650	1	.	400	.
chr2	.	h2ax_EM_EN_g6d3n10_DMR	2220001	2220100	1	.	100	.
chr2	.	h2ax_EM_EN_g6d3n10_DMR	2224351	2225500	1	.	1150	.
chr2	.	h2ax_EM_EN_g6d3n10_DMR	2227551	2227900	1	.	350	.
chr2	.	h2ax_EM_EN_g6d3n10_DMR	2228351	2228450	1	.	100	.
chr2	.	h2ax_EM_EN_g6d3n10_DMR	2237701	2238250	1	.	550	.
chr2	.	h2ax_EM_EN_g6d3n10_DMR	2239101	2239500	1	.	400	.
chr2	.	h2ax_EM_EN_g6d3n10_DMR	2240401	2240600	1	.	200	.
chr2	.	h2ax_EM_EN_g6d3n10_DMR	2246151	2246450	1	.	300	.
chr2	.	h2ax_EM_EN_g6d3n10_DMR	2247101	2247700	1	.	600	.
chr2	.	h2ax_EM_EN_g6d3n10_DMR	2248101	2248350	1	.	250	.
chr2	.	h2ax_EM_EN_g6d3n10_DMR	2250601	2250700	1	.	100	.
chr2	.	h2ax_EM_EN_g6d3n10_DMR	2252851	2253150	1	.	300	.
chr2	.	h2ax_EM_EN_g6d3n10_DMR	2260751	2260900	1	.	150	.
chr2	.	h2ax_EM_EN_g6d3n10_DMR	2261401	2262300	1	.	900	.
chr2	.	h2ax_EM_EN_g6d3n10_DMR	2262651	2262750	1	.	100	.
chr2	.	h2ax_EM_EN_g6d3n10_DMR	2263601	2264450	1	.	850	.
chr2	.	h2ax_EM_EN_g6d3n10_DMR	2266801	2267400	1	.	600	.
chr2	.	h2ax_EM_EN_g6d3n10_DMR	2282351	2282750	1	.	400	.
chr2	.	h2ax_EM_EN_g6d3n10_DMR	2284351	2284550	1	.	200	.
chr2	.	h2ax_EM_EN_g6d3n10_DMR	2285451	2285700	1	.	250	.
chr2	.	h2ax_EM_EN_g6d3n10_DMR	2290301	2290750	1	.	450	.
chr2	.	h2ax_EM_EN_g6d3n10_DMR	2293551	2294250	1	.	700	.
chr2	.	h2ax_EM_EN_g6d3n10_DMR	2294601	2295350	1	.	750	.
chr2	.	h2ax_EM_EN_g6d3n10_DMR	2295901	2296450	1	.	550	.
chr2	.	h2ax_EM_EN_g6d3n10_DMR	2311351	2312300	1	.	950	.
chr2	.	h2ax_EM_EN_g6d3n10_DMR	2331651	2332400	1	.	750	.
chr2	.	h2ax_EM_EN_g6d3n10_DMR	2336201	2336650	1	.	450	.
chr2	.	h2ax_EM_EN_g6d3n10_DMR	2339951	2340300	1	.	350	.
chr2	.	h2ax_EM_EN_g6d3n10_DMR	2343651	2343750	1	.	100	.
chr2	.	h2ax_EM_EN_g6d3n10_DMR	2349401	2349750	1	.	350	.
chr2	.	h2ax_EM_EN_g6d3n10_DMR	2351451	2351550	1	.	100	.
chr2	.	h2ax_EM_EN_g6d3n10_DMR	2357101	2357850	1	.	750	.
chr2	.	h2ax_EM_EN_g6d3n10_DMR	2358201	2358300	1	.	100	.
chr2	.	h2ax_EM_EN_g6d3n10_DMR	2370801	2370900	1	.	100	.
[truncated: 5,527 more rows]
